# Supplementary material for: Psychometric properties of the German version of the Depressive and Anxious Avoidance in Prolonged Grief Questionnaire (DAAPGQ)
Source: PLoS One. 2021 Aug 10;16(8):e0254959. doi: 10.1371/journal.pone.0254959 (PMC8354469; doi:10.1371/journal.pone.0254959)
Supplement: S1 Table — (XLSX) [file pone.0254959.s002.xlsx]

## Sheet: S1_Table
ID	sex	age	number_losses	time_since_death	relation	cause_dummy1	cause_dummy2	PG_1	PG_2	PG_4	PG_5	PG_6	PG_7	PG_8	PG_9	PG_10	PG_11	PG_12	PG_13	DA1	DA2	DA3	DA4	DA5	AA1	AA2	AA3	AA4	PHQ_1	PHQ_2	PHQ_3	PHQ_4
1	1	25	1	4	8	1	0	1	1	1	1	1	1	1	1	1	1	1	1	1	1	1	1	1	1	1	1	1	1	1	1	1
2	1	49	2	48	4	1	0	1	1	1	1	1	1	1	1	1	1	1	1	1	1	1	1	1	1	1	1	1	1	1	1	1
3	1	55	2	20	4	1	0	2	1	2	2	3	2	1	2	2	1	1	1	1	1	1	2	3	1	1	3	1	1	1	1	1
4	1	43	1	13	8	0	0	2	2	2	2	1	3	2	3	2	1	2	1	1	1	1	2	1	2	1	1	2	2	1	1	1
5	2	56	1	15	4	1	0	2	3	2	1	2	3	3	2	2	3	2	2	3	2	2	3	4	2	3	6	5	2	2	1	1
6	2	61	1	13	4	1	0	2	2	1	1	1	1	1	1	1	1	1	1	1	1	1	1	1	1	1	1	1	1	1	1	1
7	1	56	10	228	4	0	0	2	1	-77	-77	2	3	1	4	1	1	2	1	1	1	1	1	1	1	1	1	1	2	1	2	2
8	2	21	2	48	9	0	0	3	2	2	2	2	3	1	3	2	1	2	1	2	2	2	1	2	7	4	7	7	1	1	2	1
9	2	52	2	120	4	0	0	2	2	2	1	2	3	1	1	1	1	1	1	1	1	1	1	1	1	1	1	4	2	2	2	2
10	2	74	-77	-77	-77	-77	-77	1	1	1	1	1	1	1	1	1	1	1	1	1	1	1	1	1	1	1	1	1	2	1	1	-77
11	2	44	-77	-77	-77	-77	-77	-77	-77	-77	-77	-77	-77	-77	-77	-77	2	2	1	3	4	3	4	5	4	3	3	3	2	2	2	2
12	1	55	1	60	9	0	0	2	1	2	1	1	3	1	1	1	1	1	1	1	1	1	1	1	3	1	6	8	1	1	1	1
13	1	75	2	120	4	1	0	2	2	2	1	1	1	1	1	1	1	1	1	1	1	1	1	1	1	1	1	1	2	1	2	1
14	1	63	1	96	1	0	0	2	1	1	1	1	2	1	3	1	3	2	1	4	2	2	1	1	8	1	8	8	1	1	2	2
15	1	51	2	84	9	0	1	1	1	1	1	1	2	1	1	1	1	1	1	1	1	1	1	1	4	1	1	1	1	1	1	1
16	2	56	2	30	4	1	0	2	2	1	1	1	1	1	1	1	1	1	1	1	1	1	1	1	1	1	1	1	1	1	1	1
17	2	33	1	25	4	0	0	2	2	2	2	2	3	1	1	1	3	1	1	1	1	1	1	1	1	1	5	5	1	1	1	1
18	1	62	2	300	4	1	0	1	1	1	1	1	1	1	1	1	1	1	1	1	1	1	1	1	1	1	1	1	1	1	1	1
19	2	67	2	23	4	1	0	2	2	2	2	1	1	1	1	1	1	1	1	1	1	1	1	1	1	1	1	1	1	1	1	1
20	2	50	2	25	4	1	0	2	2	2	2	1	1	1	1	1	1	1	1	1	1	1	1	1	1	1	1	1	1	1	1	1
21	1	68	2	35	4	1	0	2	1	1	1	1	1	1	1	1	1	1	1	1	1	1	1	1	1	1	1	1	1	1	1	1
22	1	38	2	348	6	1	0	1	1	1	1	1	3	1	1	1	1	1	1	1	1	1	1	1	5	2	5	4	1	1	1	1
23	1	63	1	228	5	0	0	2	2	3	1	1	3	1	2	1	3	2	1	2	2	2	1	2	4	2	5	5	1	1	1	1
24	2	55	2	240	5	0	0	3	2	2	3	2	3	1	2	2	3	3	1	3	3	2	2	2	5	3	5	5	1	1	1	1
25	2	46	1	180	8	0	0	2	2	1	1	1	1	1	1	1	1	1	1	1	1	1	1	1	1	1	1	3	1	1	1	1
26	2	63	3	283	4	0	1	1	1	1	1	1	1	1	1	1	2	2	1	1	1	1	1	1	1	1	1	1	1	1	1	1
27	1	29	3	144	9	0	1	1	1	1	1	1	1	1	1	1	1	1	1	1	1	1	1	1	1	1	1	1	2	1	1	1
28	1	52	2	264	5	0	1	2	2	2	2	3	4	3	4	2	3	3	2	5	4	4	5	5	5	5	5	5	2	2	2	2
29	2	40	3	180	8	.	.	2	2	1	1	1	2	1	3	1	1	2	1	1	1	1	1	1	1	1	1	1	1	1	2	1
30	2	27	2	180	6	1	0	1	1	1	1	1	1	2	1	1	1	1	1	1	1	1	1	1	5	3	6	5	1	1	-77	1
31	1	19	1	24	6	1	0	2	2	2	1	1	3	1	1	1	1	1	1	1	1	1	1	1	5	1	6	4	1	1	1	1
32	2	53	1	60	4	0	0	2	1	2	1	1	3	1	1	1	1	2	1	2	1	1	1	1	4	3	6	4	1	1	2	1
33	2	48	1	336	6	1	0	2	1	1	1	1	1	1	1	1	1	2	1	1	1	1	1	1	4	2	4	4	1	1	1	1
34	2	51	2	72	4	0	0	2	2	2	1	1	3	1	1	1	2	3	1	2	2	2	1	2	2	3	3	5	1	1	1	1
35	2	34	5	216	6	0	0	2	2	1	1	1	2	1	1	1	1	1	1	1	1	1	1	1	1	1	2	5	1	2	1	1
36	2	62	5	303	2	0	1	3	4	1	3	3	3	1	1	1	2	2	4	4	3	3	3	3	3	1	2	3	2	2	2	2
37	2	49	4	129	4	0	0	3	3	2	3	2	4	1	3	3	3	3	2	7	3	3	3	5	2	2	3	5	3	2	2	2
38	1	47	1	7	4	0	0	4	4	3	3	3	3	2	3	2	3	3	1	3	3	3	3	5	3	3	3	5	2	2	1	2
39	2	50	8	406	4	0	0	2	2	1	1	3	3	3	2	3	3	3	1	2	2	2	2	2	2	1	1	1	2	2	2	2
40	2	14	1	9	8	0	0	2	2	2	2	4	2	2	3	2	1	1	1	1	1	1	1	1	1	1	1	1	4	4	3	4
41	2	27	2	84	6	0	0	1	1	1	1	3	3	3	3	1	1	1	1	1	1	1	1	1	1	1	2	2	2	2	2	2
42	2	51	3	228	4	0	0	3	3	2	2	3	3	4	4	3	3	3	2	2	1	1	2	2	1	1	1	4	2	2	2	2
43	2	69	4	180	4	0	0	2	2	1	1	1	3	1	1	1	1	1	1	1	1	1	2	2	5	3	1	1	2	1	1	2
44	1	73	3	24	9	1	0	2	1	3	1	1	1	1	3	3	2	2	1	2	2	1	2	2	4	2	4	3	1	2	2	1
45	1	60	4	120	5	0	0	3	3	3	1	2	3	2	2	1	1	1	1	1	1	1	1	1	1	1	1	1	2	2	2	2
46	2	37	1	200	4	0	0	3	2	1	1	3	3	2	3	2	3	2	2	1	1	1	1	1	1	1	1	2	2	2	2	2
47	2	35	1	38	6	1	0	2	2	1	1	2	3	3	2	3	3	3	2	3	2	2	2	2	6	3	7	7	2	2	2	2
48	2	65	3	72	4	0	0	5	5	5	5	3	4	4	4	3	3	3	2	3	1	1	4	1	8	6	1	2	2	2	1	2
49	1	69	3	76	1	0	0	2	1	1	1	1	2	1	1	1	1	1	1	2	1	1	1	2	7	2	3	2	2	2	1	2
50	2	54	4	120	6	1	0	2	2	2	1	1	3	1	1	1	1	1	1	1	1	1	1	1	1	1	1	1	2	1	2	1
51	2	35	2	98	4	0	0	3	3	1	1	1	2	3	1	1	1	1	1	1	1	1	1	1	2	2	2	2	2	1	1	1
52	2	33	1	252	4	0	1	3	2	1	2	1	4	2	2	1	1	1	1	1	1	1	1	1	2	1	4	4	4	3	1	3
53	2	34	3	66	6	0	0	1	1	1	1	1	2	1	1	1	1	1	1	1	1	1	1	1	1	1	1	1	1	1	1	1
54	1	26	2	15	6	1	0	1	1	1	1	1	1	1	1	1	1	1	1	1	1	1	1	1	1	1	1	1	1	1	1	1
55	2	71	2	58	4	1	0	1	1	2	1	1	3	1	1	1	2	1	1	1	1	1	1	1	1	1	3	1	1	1	2	2
56	1	40	1	65	6	0	0	3	3	2	2	1	3	1	3	1	1	1	1	2	1	1	1	2	1	1	6	5	3	2	2	1
57	1	35	2	180	4	1	0	1	1	2	1	2	5	4	5	2	4	2	1	2	1	1	2	1	7	8	7	4	1	1	1	1
58	2	75	4	26	1	0	0	5	5	5	5	4	5	4	5	4	5	4	4	7	7	8	7	6	5	5	5	4	4	4	4	4
59	1	64	6	50	4	0	0	1	1	1	1	1	1	1	1	1	1	1	1	1	1	1	1	1	1	1	1	1	1	1	1	1
60	1	50	2	81	4	1	0	1	1	1	1	1	1	1	1	1	1	2	1	1	1	1	1	1	1	1	1	1	1	1	1	1
61	1	33	4	46	6	1	0	1	1	1	1	1	1	1	1	1	1	1	1	1	1	1	1	1	1	1	1	1	1	1	1	1
62	1	91	3	144	1	1	0	4	4	4	4	3	4	4	3	4	3	3	4	4	3	3	3	3	4	4	4	4	1	1	1	1
63	1	80	3	46	4	0	0	1	1	2	1	1	1	1	1	1	1	1	2	1	1	2	1	1	1	2	1	1	1	1	1	1
64	1	63	2	84	4	1	0	2	1	1	1	2	2	1	1	2	2	2	2	1	1	2	1	1	1	2	1	1	1	1	1	1
65	1	72	2	80	4	1	0	1	1	2	1	1	1	1	1	2	1	1	1	1	2	1	2	2	1	2	2	1	1	1	1	1
66	1	58	2	48	4	1	0	3	3	2	2	2	3	1	3	2	3	4	3	3	3	3	2	3	1	1	1	5	4	4	2	3
67	2	65	8	324	4	0	1	1	1	1	1	1	1	1	1	1	1	1	1	1	1	1	1	1	1	1	1	1	1	2	1	1
68	1	33	2	48	6	1	0	1	1	1	1	1	1	1	1	1	1	1	1	1	1	1	1	1	1	1	1	1	1	1	1	1
69	2	41	2	30	6	0	0	2	2	2	2	1	3	2	3	2	1	1	1	1	1	1	1	1	6	6	3	3	3	3	2	2
70	2	70	3	183	4	1	0	1	1	2	2	2	5	1	5	2	4	3	2	2	2	2	3	4	7	2	7	4	3	4	3	3
71	2	75	3	65	1	1	0	4	4	4	5	5	5	5	5	4	5	5	4	7	7	7	6	6	8	3	7	5	4	3	4	4
72	2	35	3	25	9	0	1	1	1	1	1	1	1	1	4	1	2	1	1	1	1	1	1	1	1	1	6	7	1	1	1	1
73	1	68	6	77	4	0	0	4	2	2	3	3	3	2	4	2	2	2	1	2	2	1	1	1	1	2	4	6	2	2	2	2
74	2	64	2	48	4	1	0	2	1	1	1	1	1	1	1	1	1	1	1	1	1	1	1	1	1	1	1	1	2	2	1	1
75	1	28	1	192	4	1	0	3	3	4	3	3	4	3	5	3	4	3	1	7	5	2	6	4	4	3	7	5	2	3	2	2
76	2	39	1	15	1	1	0	5	5	2	4	2	4	1	2	2	4	3	1	7	7	4	1	2	2	2	4	2	2	1	2	2
77	2	29	1	192	5	0	1	2	2	2	2	1	2	1	1	1	1	2	1	1	1	1	1	1	2	1	2	1	1	2	1	1
78	2	14	4	39	8	1	0	4	2	1	2	3	3	5	2	4	3	2	2	2	1	1	3	2	4	1	1	2	2	1	3	1
79	2	59	1	16	8	0	0	2	4	1	2	1	3	2	3	1	1	1	1	1	1	1	1	1	1	1	1	1	1	1	1	1
80	1	64	8	142	8	0	1	2	2	1	1	2	3	1	2	2	2	2	2	2	2	2	2	1	3	2	3	6	2	2	2	2
81	1	77	1	8	1	1	0	4	4	3	3	3	4	2	2	3	3	2	3	6	4	2	2	4	6	4	3	5	2	3	3	2
82	2	64	3	15	10	.	.	4	4	4	4	4	5	2	5	3	4	4	2	6	6	5	3	4	1	1	1	5	2	1	2	1
83	2	35	5	15	2	1	0	5	5	5	4	3	5	1	4	3	4	4	3	6	3	3	3	7	2	3	3	3	2	2	2	2
84	2	65	1	10	1	0	0	5	5	5	1	3	4	1	1	1	3	4	1	3	2	2	2	2	-77	2	2	6	1	1	1	1
85	2	64	1	36	4	0	0	1	1	1	1	1	1	1	1	1	1	1	1	1	1	1	1	1	1	1	1	1	1	1	1	1
86	1	54	2	80	4	1	0	1	1	1	1	1	2	2	2	2	2	1	1	1	2	1	1	2	2	1	1	1	1	1	1	1
87	1	61	1	18	4	1	0	2	2	2	2	1	1	1	1	1	2	3	1	2	1	2	1	2	1	1	1	1	1	1	1	1
88	2	51	1	10	1	0	0	3	3	2	2	4	4	3	2	1	4	4	3	8	7	6	8	7	6	7	8	7	2	1	2	2
89	2	48	1	7	6	1	0	2	3	2	3	2	2	1	1	1	2	2	1	2	2	2	1	1	2	2	3	5	1	1	1	1
90	2	41	3	336	9	0	1	1	1	1	1	1	2	3	2	1	2	1	2	1	1	1	1	1	7	1	1	2	1	1	1	1
91	1	87	4	36	5	.	.	2	1	3	1	4	4	2	4	4	2	3	3	6	4	3	6	6	3	4	3	2	3	2	2	2
92	2	52	5	351	4	1	0	2	1	1	1	1	2	1	2	1	1	1	1	1	1	1	1	1	1	1	1	1	1	4	1	1
93	1	68	5	36	5	1	0	2	2	3	2	1	1	1	3	1	1	1	1	1	1	1	1	1	1	1	1	1	2	1	1	1
94	2	50	2	14	4	0	0	2	2	1	1	1	1	1	2	1	1	1	1	2	1	1	1	1	1	2	2	3	2	2	2	2
95	1	86	2	84	-77	.	.	-77	-77	-77	5	4	3	5	5	3	4	3	4	5	5	6	6	3	2	7	6	3	2	2	2	3
96	2	84	2	48	1	1	0	3	3	3	1	3	3	4	4	3	3	4	3	6	5	5	6	4	3	6	5	6	3	2	2	3
97	2	87	1	12	1	1	0	3	4	3	3	3	3	4	3	3	2	3	2	4	4	5	4	6	5	5	6	5	1	2	1	1
98	2	82	1	6	5	0	0	3	3	4	3	4	3	3	3	3	2	3	2	6	7	6	7	5	5	6	6	7	2	1	2	2
99	2	81	3	12	1	1	0	4	5	4	4	3	4	2	3	4	4	3	2	6	6	7	6	6	3	4	2	4	2	2	3	3
100	1	79	2	3	5	.	.	2	2	3	3	3	4	3	2	3	1	2	1	3	4	2	5	4	3	2	2	6	2	2	3	3
101	2	32	2	22	6	1	0	2	2	2	1	1	2	1	2	1	1	1	1	1	1	1	1	1	8	6	8	5	1	1	2	1
102	2	66	8	150	4	0	0	2	2	2	2	1	3	1	2	1	1	1	1	1	1	1	1	1	2	1	5	7	1	1	1	1
103	2	56	3	65	5	1	0	3	3	3	3	2	5	2	3	2	1	1	1	1	1	1	1	5	6	5	6	6	1	1	2	2
104	2	64	4	166	4	0	0	2	2	2	1	1	3	2	3	1	1	1	1	1	1	1	1	6	5	6	6	6	1	1	1	1
105	1	44	1	20	9	0	1	2	2	2	2	1	2	1	1	1	1	1	1	1	1	1	1	4	6	1	6	6	1	1	1	1
106	2	62	3	145	2	.	.	4	3	3	1	3	4	3	5	3	3	5	2	2	2	2	5	6	8	7	6	4	2	1	2	2
107	1	55	2	38	4	0	0	4	4	1	1	1	3	2	1	1	1	1	1	1	1	1	1	1	3	1	1	1	1	1	1	1
108	1	70	4	240	4	1	0	1	1	1	1	1	1	1	1	1	1	1	1	1	1	1	1	1	1	1	1	1	1	1	1	1
109	2	67	6	56	4	1	0	1	1	1	1	1	1	1	1	1	1	1	1	1	1	1	1	1	7	1	8	1	1	1	1	1
110	1	65	4	24	4	0	0	2	2	2	1	1	2	1	1	1	1	1	1	1	1	1	1	2	8	2	1	1	1	1	1	1
111	1	72	4	144	4	.	.	1	1	1	1	1	1	1	1	1	1	1	1	1	1	1	1	1	1	1	1	1	1	1	1	2
112	2	30	3	12	4	0	0	4	4	4	2	3	4	2	3	3	2	3	1	3	3	3	2	8	7	5	8	6	3	3	2	4
113	1	65	2	14	4	1	0	1	1	1	1	1	2	1	1	1	1	1	1	1	1	1	1	1	1	1	1	1	1	1	1	1
114	2	61	2	36	4	0	0	4	5	4	3	3	4	2	3	1	2	1	3	2	2	1	1	6	8	2	6	7	1	2	2	1
115	1	64	3	156	4	0	0	1	1	1	1	1	1	1	1	1	1	1	1	1	1	1	1	1	1	1	1	1	2	2	3	2
116	2	46	4	380	6	.	.	1	1	1	1	1	1	1	1	1	1	1	1	1	1	1	1	1	1	1	1	1	1	1	2	1
117	2	50	12	324	4	1	0	1	1	1	1	1	3	1	3	1	1	1	1	1	1	1	1	1	2	3	3	2	2	1	1	1
118	1	42	1	103	4	0	0	1	2	1	1	1	1	1	1	1	1	1	1	1	1	1	1	1	1	1	1	1	1	1	1	1
119	1	49	10	8	4	0	0	5	5	5	1	1	3	1	1	1	1	1	1	1	1	1	1	1	1	1	1	1	1	1	1	1
120	2	85	11	141	1	0	0	3	3	1	2	1	5	1	3	1	2	1	1	6	2	7	7	6	1	1	1	1	1	1	1	2
121	2	68	5	460	6	0	0	2	2	1	1	2	2	3	2	1	1	1	1	1	1	1	1	1	5	5	4	4	2	2	2	2
122	2	56	3	57	1	1	0	4	4	5	4	4	5	4	4	3	4	3	4	5	5	5	4	4	5	4	4	4	3	3	2	2
123	2	68	2	240	5	0	0	2	2	1	1	1	1	1	1	1	1	1	1	1	1	1	1	1	1	1	1	1	2	2	4	4
124	2	53	2	185	4	1	0	4	1	4	1	1	2	1	1	1	1	1	1	1	1	1	1	1	1	1	1	1	1	1	1	1
125	2	79	9	266	1	0	0	3	3	1	1	1	2	1	1	2	1	3	2	5	4	4	6	7	3	1	2	7	4	3	2	2
126	2	82	5	93	1	0	0	5	5	1	1	3	4	1	3	2	1	1	1	1	1	1	1	1	1	1	5	1	1	1	1	2
127	2	71	6	120	1	1	0	1	2	1	1	1	2	1	1	1	1	1	1	4	4	1	2	4	1	1	4	6	2	1	1	1
128	2	72	12	6	1	0	0	5	4	4	1	1	4	1	1	1	2	3	2	1	1	1	1	3	1	1	3	6	2	2	1	1
129	2	53	7	6	8	0	0	1	1	1	1	1	1	1	1	1	1	1	1	1	1	1	1	1	1	1	1	1	1	1	1	1
130	1	43	1	6	9	0	0	1	2	1	2	1	3	1	1	1	1	1	1	1	1	1	1	1	1	1	1	1	1	1	1	1
131	1	72	30	264	4	1	0	1	1	1	1	1	1	1	1	1	1	1	1	1	1	1	1	1	1	1	1	1	3	3	2	3
132	1	63	8	240	4	0	0	1	1	1	1	1	2	1	1	1	1	1	1	1	1	1	1	1	1	1	1	1	1	1	1	1
133	2	52	1	12	4	1	0	2	2	2	2	1	3	1	1	1	2	2	1	3	2	1	1	1	5	5	5	6	1	1	1	1
134	2	51	1	24	4	1	0	1	1	1	1	1	1	1	2	1	2	1	1	1	1	1	1	1	1	1	1	8	2	1	1	1
135	2	72	2	24	4	1	0	3	3	3	1	2	3	2	4	3	3	3	2	4	3	5	4	6	7	-77	4	8	4	2	2	2
136	2	52	2	84	4	1	0	2	1	1	1	1	1	1	1	1	2	2	1	1	1	1	1	3	4	3	3	5	4	2	2	2
137	2	60	3	144	1	1	0	3	3	3	1	1	2	3	3	1	2	2	1	1	1	1	1	1	8	1	8	1	1	1	1	1
138	2	66	3	66	-77	1	0	2	1	1	1	1	1	1	1	1	1	1	1	1	1	1	1	1	8	2	8	2	1	1	1	1
139	2	69	2	250	4	1	0	1	1	1	1	1	2	1	4	2	2	2	1	1	1	1	1	1	1	1	1	1	2	1	1	1
140	2	45	1	36	4	0	0	2	2	2	2	3	3	3	3	3	3	3	1	1	1	1	1	1	1	1	1	1	1	1	1	1
141	2	64	1	12	9	1	0	4	3	1	3	2	4	1	4	3	2	2	1	2	2	1	1	2	2	1	3	3	2	2	2	1
142	2	61	3	420	4	0	0	1	1	1	1	3	3	1	1	1	1	1	1	1	1	1	1	1	1	1	1	1	2	2	2	2
143	2	42	2	276	6	0	0	3	3	3	3	2	3	1	3	1	2	1	1	1	1	1	1	1	3	3	3	2	2	2	2	2
144	2	77	3	36	1	1	0	3	3	2	3	4	5	2	5	3	5	5	3	7	4	5	7	6	7	5	6	3	2	2	3	2
145	1	58	2	48	9	1	0	2	3	3	2	3	4	2	5	5	4	4	2	3	1	2	1	7	8	8	8	7	2	1	1	1
146	2	59	1	49	4	1	0	1	1	1	1	2	1	1	2	1	1	1	1	1	1	1	1	4	1	4	3	3	3	2	3	2
147	2	33	2	156	6	1	0	1	1	1	1	1	1	1	2	1	1	1	1	1	1	1	1	1	1	1	1	1	2	1	2	1
148	2	37	1	94	4	0	0	2	1	1	1	1	1	1	1	1	1	1	1	1	1	1	1	1	1	1	1	1	2	3	2	3
149	2	48	2	63	4	1	0	3	2	2	1	1	3	1	2	1	1	1	1	1	1	1	1	1	1	1	1	1	1	1	1	1
150	2	34	3	65	6	1	0	2	2	1	1	1	3	2	3	1	1	1	1	1	1	1	1	1	6	1	6	3	1	1	2	1
151	1	79	1	94	1	1	0	3	3	2	2	2	3	2	3	2	2	1	1	1	1	1	1	1	5	3	5	4	1	1	1	1
152	2	57	2	132	4	1	0	2	2	2	1	1	3	2	2	1	2	2	1	1	1	1	1	1	6	1	3	3	2	2	2	2
153	1	64	2	218	4	.	.	1	1	1	1	1	1	1	1	1	1	1	1	1	1	1	1	1	1	1	2	2	1	2	2	1
154	1	31	2	158	6	1	0	3	2	2	1	1	2	1	1	1	1	1	1	1	1	1	1	1	2	1	1	4	1	1	1	1
155	2	67	5	552	4	0	0	2	1	1	1	1	1	1	2	1	2	1	1	1	1	1	1	3	1	1	1	1	1	2	2	2
156	1	61	10	155	4	1	0	1	1	1	1	1	1	1	1	1	1	1	1	1	1	1	1	1	1	1	1	1	1	1	2	1
157	1	43	3	43	7	0	0	1	2	1	1	1	1	1	1	3	1	1	1	1	1	1	1	3	4	2	1	3	2	1	2	1
158	2	60	5	63	8	1	0	3	3	4	4	4	5	5	2	4	5	2	4	4	6	6	5	8	3	2	7	4	3	2	2	2
159	1	42	4	250	6	1	0	1	1	1	1	1	1	1	1	1	1	1	1	1	1	1	1	1	1	1	1	1	1	1	2	1
160	1	39	3	110	6	1	0	3	3	3	1	1	2	1	2	1	1	2	1	1	1	1	1	1	2	1	2	4	2	2	1	1
161	2	50	2	180	4	1	0	2	1	1	1	1	1	1	3	1	1	1	1	2	1	2	1	1	2	1	1	1	2	2	2	1
162	2	39	3	49	9	0	1	1	1	1	1	1	1	1	1	1	1	1	1	1	1	1	1	1	1	1	1	1	2	1	1	1
163	2	46	4	183	4	0	1	1	1	1	1	1	1	1	1	1	1	1	1	1	1	1	1	1	3	1	2	2	3	2	2	2
164	2	50	4	7	4	0	0	4	4	3	4	5	5	3	4	4	5	4	4	5	3	2	8	3	3	7	4	6	3	4	3	3
165	1	56	2	84	4	1	0	1	1	1	1	1	3	1	1	1	1	1	1	1	1	1	1	4	3	3	3	2	1	1	1	1
166	1	29	1	108	6	1	0	1	1	1	1	2	2	1	1	1	2	1	2	1	1	1	1	1	2	3	3	2	2	2	1	1
167	1	81	3	768	4	1	0	1	1	1	1	2	2	1	2	1	1	1	1	1	1	1	1	1	1	1	1	1	2	1	2	2
168	2	52	2	67	4	0	1	2	2	3	3	2	4	1	5	1	3	2	1	1	1	1	1	1	5	1	6	8	2	2	1	2
169	2	50	2	60	9	.	.	1	1	1	1	1	2	1	2	1	1	1	1	1	1	1	1	1	8	1	8	6	2	2	2	2
170	2	20	2	48	6	0	0	3	3	3	2	4	4	3	4	4	4	4	2	6	6	5	6	6	5	6	6	5	3	3	3	3
171	1	48	1	.	9	0	1	2	2	2	2	2	3	2	2	3	3	3	1	2	2	1	1	2	2	2	2	1	2	2	2	2
172	2	62	3	120	5	1	0	3	3	3	3	1	4	2	4	1	2	2	1	4	1	1	1	1	4	1	1	4	3	2	1	1
173	1	63	2	14	4	0	0	2	2	2	1	1	1	1	1	1	1	1	1	1	1	1	1	1	1	1	1	1	2	1	1	1
174	2	25	3	7	4	0	0	2	4	2	1	3	4	2	2	2	3	3	2	2	2	2	2	2	6	6	7	2	3	3	2	2
175	2	38	1	120	4	0	0	5	5	5	1	1	1	1	5	1	1	1	1	1	1	1	1	1	8	1	4	2	1	1	1	1
176	2	56	2	34	-77	.	.	1	1	2	2	1	3	1	3	3	1	1	1	1	1	1	1	1	8	8	8	8	1	1	1	1
177	2	26	5	130	6	0	0	2	1	1	1	1	1	3	1	1	1	1	1	1	1	1	1	1	1	1	1	1	2	1	1	1
178	2	47	4	60	7	0	0	3	2	2	1	2	2	1	1	1	1	1	1	1	1	1	1	1	3	1	1	1	2	1	1	1
179	1	82	1	1	9	1	0	1	1	1	1	1	1	1	1	1	1	1	4	1	1	1	1	1	8	8	1	1	1	1	2	1
180	1	82	1	180	1	0	0	5	5	5	5	5	5	5	5	5	5	5	2	8	8	8	8	8	8	1	1	1	1	1	4	1
181	1	60	2	564	4	1	0	1	1	1	1	1	1	3	1	2	1	1	1	1	1	1	2	1	1	1	3	2	2	1	2	1
182	1	77	1	23	5	1	0	3	3	3	3	2	2	2	2	2	2	3	1	2	2	2	2	4	2	3	3	3	1	2	1	1
183	2	51	3	5	4	0	0	4	4	3	2	1	4	1	3	1	1	1	1	1	1	1	1	1	2	1	1	1	2	1	1	2
184	2	82	4	384	4	1	0	2	1	1	1	1	2	1	2	1	3	3	1	2	1	3	2	3	1	2	2	3	2	2	1	1
185	2	80	3	13	5	0	0	3	3	3	2	3	4	3	2	4	3	2	2	2	2	2	2	2	2	2	2	4	2	2	3	3
186	2	25	1	24	6	1	0	2	2	1	1	1	1	1	1	1	1	1	1	1	1	1	1	1	5	2	6	4	3	3	3	3
187	2	33	2	40	5	0	0	2	2	2	2	2	3	2	5	3	3	3	2	4	3	2	2	4	4	2	5	4	1	1	1	1
188	1	65	1	24	1	0	0	2	2	2	2	3	4	3	4	3	3	3	1	5	4	3	3	5	6	3	4	5	1	1	1	1
189	1	28	1	12	9	1	0	3	2	3	2	2	4	2	3	2	3	2	2	4	4	3	2	4	2	4	5	5	2	1	1	1
190	2	77	3	207	1	1	0	3	3	5	2	2	3	3	4	2	3	3	1	4	3	3	2	2	5	6	6	7	2	1	2	1
191	1	84	5	37	2	0	1	2	2	3	2	1	5	5	5	3	3	3	2	6	5	5	4	5	2	2	6	6	2	2	1	1
192	2	52	1	180	4	0	0	2	2	1	1	1	2	1	3	2	3	2	1	1	1	1	1	1	5	2	4	2	1	1	1	1
193	1	18	4	24	6	1	0	3	3	3	4	2	3	2	3	1	2	3	1	1	1	2	1	1	1	2	1	1	1	1	1	1
194	1	36	2	65	4	1	0	3	3	1	2	1	4	1	4	1	2	2	1	1	1	1	1	1	1	1	1	1	1	1	1	1
195	2	22	2	60	9	0	1	1	1	1	1	1	3	1	3	1	3	2	1	1	1	1	1	1	6	1	8	2	2	1	1	1
196	2	56	1	30	1	1	0	4	4	4	3	4	5	1	4	2	-77	-77	-77	-77	-77	-77	-77	-77	-77	-77	-77	-77	2	1	1	1
197	2	69	2	12	4	0	0	2	2	2	1	1	3	2	2	1	2	1	1	3	2	1	1	2	1	1	1	3	2	1	1	1
198	2	73	4	224	1	1	0	2	2	2	2	2	3	1	4	1	2	1	2	1	1	1	1	1	4	1	1	2	2	1	1	1
199	2	34	2	46	4	1	0	3	3	3	3	3	4	1	3	4	3	4	3	4	5	3	2	1	2	2	2	1	2	1	1	2
200	2	62	1	660	4	0	1	1	1	1	1	1	1	1	3	1	1	1	1	1	1	1	1	1	1	1	1	1	1	1	1	1
201	1	49	1	2	8	0	1	4	4	4	4	4	4	3	2	2	3	4	3	6	4	3	3	3	3	2	2	3	2	2	2	2
202	2	52	2	136	5	1	0	2	2	1	1	1	2	1	3	2	1	1	1	1	1	1	1	1	2	2	1	2	1	1	1	1
203	1	63	2	110	4	0	0	1	1	1	1	1	2	1	1	1	1	1	1	1	1	1	1	1	8	1	8	1	1	1	2	1
204	1	61	1	335	4	1	0	1	1	1	1	1	1	1	1	1	1	1	1	1	1	1	1	1	5	5	5	1	2	1	2	1
205	1	51	2	6	4	1	0	1	1	1	1	1	3	3	2	1	1	1	2	1	1	1	1	1	1	1	1	1	1	1	1	1
206	1	67	2	186	4	1	0	1	1	1	1	1	1	1	1	1	1	1	1	1	1	1	1	1	1	1	1	1	1	1	1	1
207	2	61	3	100	1	0	0	1	1	1	1	2	3	2	2	1	1	3	2	3	3	3	3	4	4	5	5	6	1	1	1	1
208	2	60	1	120	4	1	0	1	1	1	1	1	1	1	1	1	1	1	1	1	1	1	1	1	1	1	1	1	1	1	1	1
209	1	50	1	96	4	0	1	1	1	1	1	1	1	1	1	1	1	1	1	1	1	1	1	1	1	1	1	1	1	1	1	1
210	1	55	2	8	4	0	0	1	3	1	1	1	1	1	4	1	1	1	1	1	1	1	1	1	5	1	1	1	1	1	1	1
211	1	22	1	8	6	0	0	1	1	1	1	1	1	1	1	1	1	1	1	1	1	1	1	1	1	1	1	1	1	1	1	1
212	1	25	1	19	6	1	0	3	3	3	3	3	4	3	4	3	3	3	2	5	5	4	4	5	5	4	4	4	3	1	1	1
213	2	29	3	180	6	1	0	3	3	2	1	3	3	4	2	3	3	3	2	4	5	4	4	4	6	3	6	7	2	3	2	2
214	2	54	5	190	6	1	0	3	3	3	3	2	2	3	3	4	2	3	1	2	2	2	2	1	1	2	1	3	2	3	2	1
215	2	46	1	70	9	0	0	3	2	1	1	1	1	1	3	1	1	1	1	1	2	1	1	1	1	1	1	4	1	1	1	2
216	2	44	2	3	4	1	0	5	5	5	5	4	5	4	3	3	3	3	4	7	7	7	7	7	7	6	7	7	3	3	2	3
217	2	55	4	12	4	0	0	5	4	4	4	4	4	3	3	4	4	4	4	6	6	7	7	7	4	4	5	5	2	2	3	2
218	2	72	1	24	1	.	.	3	3	3	3	2	4	1	4	2	2	3	2	6	5	4	4	5	4	2	3	4	2	2	2	2
219	2	67	2	12	4	1	0	2	2	2	1	2	3	1	2	1	1	1	1	1	1	1	1	2	2	1	4	3	1	1	1	2
220	2	80	1	204	1	0	0	3	3	3	3	5	5	1	3	3	3	3	2	4	3	1	2	3	4	3	3	4	2	2	2	2
221	1	51	1	146	9	1	0	1	1	1	1	1	1	1	2	1	1	1	1	1	1	1	1	1	1	1	1	1	1	1	1	1
222	2	41	1	204	4	0	0	5	5	5	3	5	5	4	4	3	3	3	1	2	2	2	2	2	6	6	6	6	3	3	3	3
223	1	41	5	192	6	0	0	1	2	1	1	1	1	1	1	1	1	1	1	1	1	1	1	1	1	1	1	1	1	1	1	1
224	2	44	1	13	6	.	.	2	2	1	1	1	2	1	1	1	1	1	1	1	1	1	1	1	1	1	5	1	1	1	2	2
225	2	56	2	48	4	0	0	2	1	1	1	1	3	2	3	1	1	2	2	2	1	1	1	1	6	2	6	6	2	2	2	1
226	2	69	2	10	4	1	0	4	3	1	2	1	4	1	2	1	2	1	1	4	2	2	1	4	1	1	1	7	1	1	1	1
227	1	65	1	60	1	1	0	5	5	5	5	4	4	2	5	5	5	4	3	7	6	6	6	6	6	7	7	6	1	1	3	3
228	2	53	1	35	4	0	0	2	2	2	1	1	3	1	1	1	1	1	1	1	1	1	1	1	1	1	3	3	2	2	2	1
229	1	79	1	60	1	0	0	4	3	2	2	3	3	2	3	4	3	3	3	6	5	4	5	4	3	6	5	4	2	2	2	2
230	1	82	1	24	4	1	0	1	1	1	1	1	1	1	1	1	1	1	1	1	1	1	1	1	1	1	1	1	1	1	1	1
231	2	27	1	13	6	0	0	2	2	1	1	1	2	1	1	1	1	1	1	1	1	1	1	1	1	1	1	1	1	2	2	3
232	1	53	1	150	6	1	0	1	1	1	1	1	1	1	1	1	1	1	1	1	1	1	1	1	1	1	1	1	1	1	1	1
233	2	72	3	12	4	1	0	4	4	1	3	3	3	1	2	2	3	3	1	3	3	2	2	2	2	1	2	2	2	1	1	2
234	2	76	4	24	1	1	0	5	5	1	4	4	4	2	5	4	4	5	3	5	7	7	8	8	3	1	2	3	2	2	3	3
235	2	72	4	36	1	0	0	5	5	5	4	5	5	2	5	5	5	5	4	8	7	7	8	8	7	1	6	8	3	3	4	4
236	1	69	2	108	4	1	0	2	2	1	1	2	2	1	1	1	2	1	1	1	1	1	1	1	2	4	2	2	1	1	1	1
237	1	39	1	324	4	.	.	1	1	1	1	1	1	1	1	1	1	1	1	1	1	1	1	1	1	1	1	1	1	1	1	1
238	2	68	3	240	1	0	1	2	2	2	1	3	3	2	4	2	2	3	1	5	5	4	4	6	3	4	4	4	2	2	2	2
239	1	55	1	60	4	1	0	2	3	3	2	3	4	3	4	3	4	3	2	5	4	4	4	3	5	4	6	3	1	1	1	1
240	2	70	1	600	4	0	0	2	2	2	1	2	3	2	4	3	2	3	1	2	3	3	2	3	3	3	6	4	2	3	3	3
241	2	74	1	180	1	0	0	4	4	1	4	5	5	5	5	5	5	5	2	8	8	8	8	6	7	4	5	7	2	2	3	3
242	1	64	2	46	4	1	0	2	2	2	2	3	2	3	3	3	3	3	2	6	5	5	4	5	5	5	5	6	2	2	2	2
243	2	63	6	60	4	0	0	2	2	2	1	1	2	3	2	1	1	1	1	1	1	1	1	6	3	3	5	6	1	1	1	1
244	2	54	1	60	5	0	0	3	3	1	1	3	3	1	2	1	1	1	1	1	1	1	1	5	3	2	4	4	1	1	2	1
245	1	60	1	120	4	1	0	2	2	2	1	1	2	1	2	1	1	1	1	1	1	1	1	8	8	4	8	6	1	1	1	1
246	1	47	2	33	9	1	0	1	1	1	1	1	1	1	1	1	1	1	1	1	1	1	1	1	8	1	8	1	1	1	2	1
247	1	53	5	33	4	1	0	3	3	3	2	2	4	1	3	1	1	2	1	1	1	1	1	1	7	6	6	4	1	1	2	1
248	1	63	1	60	4	1	0	2	2	1	1	1	1	1	1	1	1	1	1	1	1	1	1	1	6	2	2	2	2	2	2	1
249	2	50	2	60	4	1	0	4	3	4	4	3	3	2	4	3	4	3	3	7	7	6	6	7	7	6	6	5	2	1	2	1
250	1	80	5	12	1	0	0	5	5	4	5	4	5	4	4	4	5	5	3	8	8	8	8	8	8	8	8	8	2	2	2	2
251	2	57	2	120	4	0	0	1	1	1	1	1	2	1	2	1	1	1	1	1	1	1	1	1	1	1	1	1	1	1	1	1
252	2	64	5	12	1	1	0	5	5	3	5	5	5	3	5	5	5	5	3	8	8	8	8	8	8	6	6	6	2	2	2	2
253	1	50	5	59	4	1	0	5	4	4	3	3	3	3	3	3	3	3	1	3	3	3	3	3	3	3	3	3	1	1	1	1
254	2	27	1	37	4	1	0	3	3	3	3	3	3	3	3	3	3	3	3	5	5	5	5	5	5	5	5	8	1	1	1	1
255	1	77	5	14	7	1	0	2	2	2	2	2	2	2	2	2	2	2	1	1	1	1	1	1	1	1	1	1	1	1	1	1
256	2	61	1	226	4	0	0	2	2	2	1	1	4	1	2	1	1	1	1	1	1	1	1	1	1	1	1	6	1	1	1	1
257	1	68	2	72	4	1	0	2	2	1	1	1	2	1	1	1	1	1	1	1	1	1	1	1	5	4	5	5	1	1	1	1
258	2	59	1	24	1	1	0	2	2	2	2	1	5	1	1	2	2	3	2	6	7	4	3	5	3	3	4	3	1	2	2	2
259	2	72	2	96	4	0	0	2	1	1	1	1	2	1	1	1	1	1	1	1	1	1	1	1	1	1	1	2	1	1	1	1
260	1	87	10	84	2	0	1	3	3	3	3	4	4	3	4	3	4	4	3	6	6	6	6	7	7	7	7	7	2	2	2	2
261	2	68	4	120	1	0	0	3	2	2	2	2	3	1	3	3	3	4	1	4	3	3	4	6	6	5	7	7	2	1	2	1
262	1	65	5	360	4	1	0	1	1	1	1	2	3	2	2	2	2	2	1	1	1	1	1	1	3	2	4	2	1	1	1	1
263	1	78	1	72	1	1	0	3	3	3	2	2	1	2	1	1	2	2	2	3	3	1	1	1	1	1	1	1	1	1	1	1
264	1	57	3	18	4	1	0	2	3	3	2	3	3	2	4	3	2	3	2	2	3	3	4	4	3	3	4	5	2	2	3	2
265	2	47	4	46	1	0	1	3	5	4	4	4	4	2	5	4	4	4	4	6	6	7	5	6	7	6	7	6	3	3	3	3
266	2	65	4	110	6	0	0	4	3	3	3	3	4	3	3	2	3	4	1	2	2	3	3	2	3	3	3	7	2	2	1	1
267	2	45	2	200	6	1	0	3	3	2	3	3	3	1	2	2	2	2	2	2	3	2	2	3	4	2	2	6	2	2	1	2
268	2	45	1	230	6	1	0	1	1	2	2	1	3	2	2	1	1	1	1	1	1	1	1	1	1	1	1	1	2	1	1	1
269	2	88	1	150	1	.	.	4	3	1	2	1	3	2	3	3	3	4	1	4	4	4	5	4	4	4	5	7	4	3	4	4
270	1	51	1	120	5	.	.	3	3	3	3	3	2	3	3	3	4	4	2	7	6	5	5	6	6	5	5	6	2	2	2	2
271	1	19	1	195	6	1	0	1	1	1	1	1	1	1	2	2	2	2	1	1	1	1	1	1	2	1	2	1	1	1	1	1
272	2	54	1	156	4	0	0	1	1	1	1	1	3	1	3	1	1	2	1	2	2	1	1	1	5	1	4	2	2	2	2	2
273	2	32	1	24	4	1	0	2	2	1	1	2	3	1	3	2	2	1	2	3	3	6	5	2	2	3	3	4	2	1	2	1
274	2	54	1	12	4	1	0	4	4	4	4	4	4	3	4	3	5	3	3	5	4	4	3	4	5	5	7	6	2	2	1	2
275	2	68	2	330	4	1	0	3	3	3	3	3	2	3	3	2	2	2	1	2	2	2	2	2	7	7	7	7	1	1	1	1
276	1	67	1	24	4	0	0	2	2	2	2	1	2	1	1	1	2	1	1	1	1	1	1	1	8	8	8	2	2	1	1	1
277	1	68	1	136	4	1	0	2	2	2	2	2	-77	3	1	1	2	2	1	2	2	2	2	1	7	3	7	6	2	1	2	2
278	2	77	1	48	1	1	0	5	5	5	5	5	5	5	5	5	5	5	1	8	7	7	8	6	7	7	6	6	1	1	2	1
279	2	81	1	96	1	1	0	2	2	2	2	2	3	2	3	2	2	3	1	5	5	6	6	5	7	7	6	5	3	3	3	4
280	1	68	4	510	4	0	1	1	1	1	1	1	1	1	1	1	1	1	1	1	1	1	1	1	1	1	1	1	1	1	1	1
281	2	57	4	444	6	1	0	1	1	1	1	1	1	1	1	1	1	1	1	1	1	1	1	1	1	1	1	1	1	1	1	1
282	2	56	5	498	4	1	0	1	1	1	1	1	1	1	1	1	1	1	1	1	1	1	1	1	1	1	1	1	2	2	2	1
283	1	51	4	24	9	.	.	3	2	1	2	1	1	2	3	1	1	1	1	1	1	1	3	3	4	1	4	1	1	2	1	2
284	2	20	1	11	6	0	0	1	1	1	1	1	1	1	1	-77	1	1	1	1	1	1	1	1	1	1	1	1	1	2	2	4
285	1	21	5	11	8	0	0	2	1	1	1	1	1	1	1	1	1	1	1	1	1	1	1	1	1	1	1	1	1	3	2	2
286	1	56	1	11	4	0	0	2	3	3	1	2	1	1	1	1	1	1	1	1	1	1	1	1	1	1	1	1	1	3	2	1
287	2	59	2	240	6	0	0	3	2	2	3	3	3	2	3	1	3	2	1	1	2	1	1	2	1	4	2	6	3	1	1	1
288	1	28	1	62	6	0	0	2	1	1	2	2	2	1	2	1	1	1	1	1	1	2	2	1	5	2	2	5	2	1	2	2
289	1	60	3	24	4	1	0	2	2	2	1	1	1	1	2	1	1	1	1	1	1	1	1	1	3	3	3	2	2	1	2	1
290	1	58	5	34	6	0	0	3	3	1	1	2	3	1	3	1	2	1	1	2	1	2	1	1	1	1	1	3	2	1	2	2
291	2	38	1	60	6	.	.	1	2	1	1	2	1	1	1	1	1	1	1	1	1	1	1	1	1	1	1	1	2	2	2	2
292	2	37	5	26	10	0	1	3	3	1	2	2	2	2	3	1	1	1	1	1	1	1	1	2	1	1	2	1	2	1	2	1
293	1	69	1	10	1	.	.	5	5	1	3	2	4	1	5	3	4	4	3	4	3	2	2	3	4	4	5	4	1	2	1	2
294	2	65	2	180	4	1	0	1	1	1	1	1	1	1	1	1	1	1	1	1	1	1	1	1	1	1	1	1	1	1	1	1
295	1	29	1	156	4	.	.	5	5	5	5	1	1	1	1	1	1	2	1	1	1	1	1	1	1	1	1	2	2	2	2	1
296	2	21	1	1	6	1	0	4	3	2	1	1	3	1	1	1	1	1	1	1	1	1	1	1	1	1	1	3	2	2	1	1
297	2	45	1	1	6	1	0	2	2	2	2	1	1	1	1	1	1	2	1	1	1	1	1	1	1	1	1	1	1	1	1	1
298	2	62	1	12	4	1	0	5	5	1	3	1	4	2	1	1	3	1	1	3	1	1	3	2	3	2	1	3	1	1	1	1
299	1	59	1	180	4	1	0	1	1	1	1	1	1	1	1	1	1	1	1	1	1	1	1	1	1	1	1	5	1	1	1	1
300	1	83	1	180	1	1	0	1	1	1	1	1	1	1	1	1	1	1	1	1	1	1	1	1	1	1	1	1	1	1	1	1
301	1	15	1	60	6	0	0	1	1	1	1	1	1	1	1	1	1	1	1	1	1	1	1	1	7	5	5	6	2	1	3	1
302	2	14	3	26	8	1	0	2	1	1	1	1	2	1	1	1	1	1	1	2	1	1	1	2	5	1	4	2	2	2	4	2
303	2	32	5	247	6	0	0	1	2	1	1	1	3	4	2	1	1	1	1	1	1	1	1	1	1	1	2	2	2	1	2	2
304	2	64	12	620	4	0	1	1	1	1	1	1	1	1	2	1	1	1	1	1	1	1	1	1	2	1	2	1	2	1	1	1
305	1	14	1	36	6	.	.	1	1	1	1	1	1	1	1	1	1	1	1	1	1	1	1	1	1	1	1	1	2	1	2	1
306	1	15	2	22	6	0	0	2	1	1	1	2	1	1	3	1	1	1	1	1	2	1	1	1	6	2	3	7	1	1	2	1
307	2	77	2	220	4	0	0	3	1	1	1	2	2	1	3	1	1	3	1	3	1	1	3	1	1	6	1	8	4	4	4	4
308	1	61	1	24	10	0	0	3	3	3	3	1	1	1	1	1	1	1	1	1	1	1	1	1	1	1	1	1	1	1	1	1
309	1	67	4	108	4	1	0	1	1	1	1	1	2	1	1	1	2	1	1	1	1	1	1	1	1	1	1	1	1	1	1	1
310	2	51	4	180	8	1	0	4	3	3	2	4	5	1	4	1	3	2	1	1	1	1	1	1	1	4	3	1	1	1	1	1
311	2	39	8	9	8	1	0	2	3	3	3	1	3	2	5	1	2	1	1	1	1	1	1	1	6	3	3	3	2	1	2	2
312	2	53	4	9	4	1	0	4	3	1	1	2	3	2	1	1	3	2	2	2	1	1	1	2	1	2	2	1	2	3	1	2
313	2	51	7	468	6	0	0	2	3	3	1	2	3	3	1	1	1	1	1	1	1	1	1	2	1	1	1	1	2	2	1	2
314	2	36	-77	360	4	1	0	1	1	1	1	1	1	1	1	1	1	1	1	1	1	-77	1	1	1	1	1	1	1	1	1	1
315	2	36	2	175	4	1	0	2	2	1	1	1	2	1	3	1	1	1	1	1	1	1	1	1	1	1	1	1	2	1	2	2
316	2	35	-77	72	8	1	0	1	1	1	1	1	1	1	1	1	1	1	1	1	1	1	1	1	1	1	5	1	1	1	1	1
317	2	55	5	48	4	0	0	2	2	3	1	2	2	1	4	1	2	1	1	1	1	1	1	1	1	1	1	1	1	2	1	1
318	1	52	1	84	4	.	.	1	1	1	1	1	1	1	1	1	1	1	1	1	1	1	1	1	1	1	1	1	1	1	1	1
319	1	63	2	408	4	1	0	4	4	3	3	2	3	1	1	1	1	1	1	1	1	1	1	1	1	1	1	1	1	1	1	1
320	1	20	2	12	6	0	0	4	4	2	2	1	4	1	4	1	1	1	1	1	1	1	1	1	8	1	8	8	1	1	1	1
321	1	21	1	48	6	1	0	1	1	1	1	1	1	1	1	1	1	1	1	1	1	1	1	1	1	1	1	1	1	1	1	1
322	2	25	1	56	6	1	0	2	2	1	1	1	3	1	1	1	1	1	1	1	1	1	1	1	4	4	2	2	2	1	1	1
323	2	43	3	52	8	0	1	4	5	1	3	2	4	3	4	3	3	3	3	6	4	4	6	3	1	1	1	1	2	2	1	2
324	2	50	1	144	4	1	0	3	3	3	1	1	3	1	2	1	2	1	1	1	1	1	1	1	3	3	3	3	4	2	2	1
325	2	50	4	40	4	.	.	2	2	1	2	1	3	1	5	2	1	2	1	1	1	1	1	1	3	1	2	3	2	2	1	1
326	2	39	3	108	6	0	0	1	1	1	1	1	1	1	1	1	1	1	1	1	1	1	1	1	1	1	1	1	1	2	2	2
327	2	42	2	8	6	1	0	3	3	1	1	1	2	1	2	1	1	1	1	1	1	1	1	1	5	1	4	5	1	2	1	1
328	2	35	3	180	8	0	1	1	1	1	1	1	3	1	4	1	1	1	1	1	1	1	1	1	3	1	2	2	2	2	1	1
329	2	45	3	360	4	1	0	4	4	4	4	5	5	5	5	3	4	3	1	1	1	1	1	1	1	1	1	1	2	2	1	1
330	2	35	1	288	4	1	0	1	1	1	1	1	1	1	1	1	1	1	1	1	1	1	1	1	4	1	1	1	1	1	1	1
331	2	63	2	218	1	0	0	2	3	1	1	3	2	2	3	2	1	2	1	1	1	1	1	1	2	1	1	1	2	2	1	2
332	1	76	7	28	1	1	0	5	5	2	3	3	4	3	2	4	2	4	3	6	6	7	7	6	2	6	2	2	2	2	2	2
333	2	78	6	216	4	0	0	2	1	1	1	1	2	1	1	1	1	1	1	1	1	1	1	1	1	1	1	1	2	1	2	1
334	2	56	2	24	4	.	.	3	3	3	2	4	2	1	1	1	1	2	1	1	2	1	1	1	3	1	8	4	4	2	2	2
335	1	80	5	284	4	0	0	2	2	2	2	1	3	1	3	2	3	3	2	1	1	1	1	1	2	1	2	1	1	1	1	1
336	2	40	3	226	6	1	0	2	2	2	2	1	1	1	1	1	1	1	1	1	1	1	1	1	1	1	1	1	1	1	1	1
337	1	48	3	360	6	1	0	1	1	1	1	1	1	1	1	1	1	1	1	1	1	1	1	1	1	1	1	1	1	1	1	1
338	2	73	4	564	4	0	0	-77	-77	-77	-77	-77	-77	-77	-77	-77	-77	-77	-77	-77	-77	-77	-77	-77	-77	-77	-77	-77	2	2	3	1
339	2	43	1	15	4	1	0	5	5	3	2	1	3	1	1	1	3	2	1	2	1	1	1	1	4	5	4	4	2	1	1	2
340	1	42	1	34	4	1	0	2	2	2	1	1	2	1	1	1	1	1	2	1	1	1	1	1	1	1	1	3	2	2	1	1
341	2	37	4	36	6	1	0	2	1	2	1	1	2	1	1	1	1	2	1	1	1	1	1	1	1	1	1	1	1	1	1	1
342	2	48	1	17	4	0	1	4	4	4	4	2	3	1	3	2	1	1	2	4	4	1	1	1	1	1	2	4	2	2	2	2
343	2	34	5	144	9	0	0	3	2	2	1	1	2	2	2	1	2	2	1	1	1	1	1	1	1	1	1	1	2	1	1	1
344	2	44	1	108	9	0	0	1	1	2	1	1	3	2	1	1	2	1	1	1	1	1	1	1	1	1	1	1	2	1	2	1
345	1	44	1	48	4	0	0	2	1	1	2	1	2	2	1	2	2	1	1	1	2	1	1	2	2	1	2	1	1	1	1	1
346	1	41	1	96	4	0	0	2	2	1	1	1	3	3	2	1	1	1	2	1	1	1	1	1	1	1	1	1	3	2	1	2
347	2	54	3	190	5	1	0	2	2	2	2	1	2	1	2	1	1	1	1	1	2	1	1	2	2	2	1	2	2	1	1	1
348	2	20	1	15	6	1	0	2	2	3	2	3	2	3	4	3	2	2	1	3	3	1	3	4	1	3	1	2	2	2	2	1
349	1	68	1	10	4	1	0	1	2	1	1	3	2	1	3	2	1	1	1	1	1	1	1	1	1	1	1	1	1	1	1	1
350	2	14	2	55	6	0	0	2	1	1	1	1	2	1	1	1	1	1	1	1	1	1	1	1	4	4	5	2	1	1	2	1
351	2	20	1	60	6	0	0	2	2	2	1	1	3	1	1	1	1	1	1	1	1	1	1	1	6	4	7	2	1	2	2	2
352	2	76	12	223	1	1	0	3	3	2	1	2	2	2	2	3	2	3	2	4	3	3	3	4	4	3	5	4	2	2	2	2
353	2	52	4	227	8	0	1	1	2	1	1	1	1	1	1	1	1	1	1	2	2	2	2	2	2	1	3	1	2	2	2	2
354	2	38	2	228	5	0	1	5	5	5	5	5	5	5	5	5	5	5	4	8	8	8	8	8	8	8	8	8	4	4	4	4
355	2	65	2	168	4	0	0	3	2	1	1	1	1	2	1	1	1	1	1	1	1	1	1	2	1	1	1	1	2	2	1	1
356	2	54	3	348	4	0	0	2	2	2	1	1	1	1	1	1	1	1	1	1	1	1	1	1	1	1	1	1	2	2	2	2
357	2	51	1	6	4	1	0	4	3	3	2	1	1	1	3	1	1	1	1	1	1	1	1	1	1	1	8	8	1	1	1	1
358	2	57	5	408	8	1	0	2	1	1	1	1	5	1	1	1	1	1	1	1	1	1	1	1	8	8	4	4	1	1	1	1
359	2	60	3	192	1	0	0	4	4	4	4	3	4	2	4	4	3	4	1	4	5	5	4	5	6	5	4	5	2	3	3	3
360	1	75	4	96	2	0	0	3	3	2	2	2	3	-77	-77	-77	2	3	1	1	2	2	1	1	2	1	2	4	1	1	1	2
361	1	60	1	144	9	0	0	1	2	1	1	1	1	2	3	2	2	2	1	1	1	1	1	1	1	1	3	3	1	1	2	2
362	2	24	1	69	4	0	0	3	3	3	3	3	4	4	5	3	3	4	2	2	3	2	1	2	2	1	2	6	1	2	1	1
363	2	83	3	32	1	0	0	4	4	3	3	3	4	2	3	2	4	5	3	8	6	6	3	2	4	6	5	7	2	3	2	3
364	2	33	1	120	6	1	0	1	1	1	1	1	1	1	1	1	1	1	1	1	1	1	1	1	1	1	1	1	2	1	2	1
365	1	60	1	240	8	.	.	2	1	1	1	1	1	1	1	1	1	1	1	1	1	1	1	1	1	1	1	1	2	2	2	2
366	1	42	1	40	8	0	1	3	3	-77	-77	2	4	2	3	2	2	1	3	3	3	4	2	4	1	2	2	3	4	2	3	2
367	2	31	1	6	4	1	0	2	2	2	2	1	3	3	4	1	1	2	2	1	1	1	1	1	1	6	8	1	3	1	1	1
368	2	70	6	276	-77	0	0	5	5	5	4	3	4	1	4	1	3	3	1	1	1	1	1	1	8	1	8	8	1	1	1	1
369	2	32	3	120	4	0	0	2	2	1	1	1	1	1	1	1	1	1	1	1	1	1	1	1	6	1	4	6	1	1	1	1
370	1	67	9	144	4	1	0	1	1	1	2	1	1	1	1	1	2	2	1	8	8	8	8	8	8	8	8	8	1	1	1	1
371	1	62	1	72	4	1	0	2	2	1	1	1	1	1	1	1	1	1	1	1	1	1	1	1	1	1	1	1	1	1	1	1
372	2	32	1	24	6	0	0	3	3	3	3	2	2	1	2	3	3	2	1	1	3	-77	4	4	4	3	3	4	2	2	2	2
373	1	62	2	80	4	1	0	3	2	2	1	2	3	2	2	1	2	2	1	1	1	1	1	1	1	1	1	1	1	1	1	1
374	2	51	3	94	4	1	0	2	2	1	1	1	2	1	1	1	1	1	1	1	1	1	1	2	4	2	2	2	1	2	1	1
375	2	36	1	1	6	1	0	4	2	4	1	1	3	2	1	1	1	1	1	1	1	1	1	1	1	1	1	2	1	2	1	1
376	1	64	3	25	7	0	0	1	1	1	1	1	1	1	1	1	1	1	1	1	1	1	1	1	1	1	1	1	1	1	1	1
377	2	37	5	36	9	0	1	3	1	1	1	1	1	1	3	1	1	1	1	1	1	1	1	1	1	1	1	1	1	2	1	1
378	2	37	5	23	6	.	.	2	3	4	2	1	1	1	1	1	1	1	2	1	1	1	1	1	1	1	6	6	2	2	2	2
379	2	54	1	360	6	1	0	5	5	1	1	3	1	1	1	1	1	1	1	1	3	1	1	2	1	-77	1	1	2	2	2	1
380	2	62	1	180	4	1	0	1	1	1	1	1	1	1	1	1	1	1	1	1	1	1	1	1	1	1	1	1	2	3	2	1
381	1	64	8	48	4	1	0	3	2	3	3	3	4	3	3	2	3	3	2	2	2	2	2	2	5	5	6	7	2	2	2	2
382	2	65	2	70	1	0	0	3	2	2	2	2	3	2	3	3	3	3	2	2	2	2	1	4	1	2	2	2	2	1	1	2
383	2	35	2	300	6	0	0	5	2	1	2	1	2	1	2	1	1	1	1	1	1	1	1	1	2	1	1	1	2	1	1	1
384	2	39	3	252	4	.	.	2	2	2	2	1	3	1	5	2	2	2	1	4	1	1	1	1	4	1	4	4	3	2	1	2
385	1	68	2	270	4	0	0	1	2	2	1	1	3	1	3	1	1	1	1	4	3	1	2	1	6	1	4	1	3	4	3	3
386	2	28	1	120	6	1	0	2	1	1	1	1	3	1	2	1	1	2	1	4	4	3	1	3	5	2	4	6	3	2	2	2
387	1	64	5	50	4	1	0	1	1	1	1	1	1	1	1	1	1	1	1	1	1	1	1	1	1	1	1	1	1	1	1	1
388	1	39	1	120	4	.	.	1	1	1	1	1	1	1	1	1	1	1	1	1	1	1	1	1	1	1	1	2	1	1	1	1
389	2	39	1	132	4	1	0	2	1	1	2	1	1	1	1	1	1	1	1	1	1	1	1	1	1	1	1	1	1	1	1	1
390	2	41	1	144	6	1	0	1	1	1	1	1	1	1	1	1	1	1	1	1	1	1	1	1	1	1	1	1	1	1	1	1
391	2	29	1	132	5	1	0	2	1	1	2	1	2	1	1	1	1	1	1	1	1	1	1	1	2	1	1	2	1	1	1	1
392	1	67	3	324	4	1	0	1	1	1	1	1	2	2	1	1	2	1	1	1	1	1	1	1	1	1	1	1	2	1	2	2
393	1	57	2	192	1	1	0	3	2	2	2	3	4	3	4	1	2	1	3	2	3	2	2	2	3	2	3	3	1	1	1	2
394	2	58	4	240	1	0	1	3	3	3	3	3	3	3	3	2	3	3	2	1	1	1	1	1	1	1	1	1	1	1	1	1
395	2	54	2	120	4	1	0	2	2	1	1	1	1	2	3	1	1	1	1	1	1	1	1	1	2	2	3	3	1	1	1	1
396	2	74	2	372	4	1	0	1	1	1	1	1	1	1	1	1	1	1	1	1	1	1	1	1	1	1	1	1	1	1	1	1
397	2	73	4	372	4	1	0	1	1	2	1	1	1	1	1	1	1	1	1	1	1	1	1	1	1	1	1	3	1	1	1	1
398	2	69	2	528	4	1	0	2	1	1	1	1	1	1	1	1	1	1	1	1	1	1	1	1	1	1	1	1	1	1	1	1
399	2	42	2	228	4	1	0	2	1	1	1	1	1	1	1	1	1	1	1	1	1	1	1	1	1	1	1	1	1	1	1	1
400	1	38	2	8	1	0	0	5	5	5	5	5	5	5	5	3	5	3	2	8	8	7	7	8	4	2	6	8	4	4	1	2
401	1	52	6	504	6	0	0	2	2	1	1	2	2	1	1	1	1	1	1	1	1	1	1	1	1	1	1	1	1	1	1	1
402	1	46	4	203	9	0	1	1	1	1	1	1	2	2	2	1	2	1	1	3	1	1	1	1	8	4	2	1	2	2	1	1
403	2	52	5	461	6	0	0	1	1	1	1	1	1	1	1	1	1	1	1	1	1	1	1	1	1	1	1	1	3	4	4	4
404	1	34	5	260	4	.	.	2	1	1	1	1	3	4	2	2	1	-77	1	3	3	3	2	2	2	2	2	2	2	1	2	1
405	1	64	-77	48	1	.	.	2	2	1	1	2	3	-77	1	2	2	1	1	1	1	1	1	1	1	1	3	1	1	1	2	1
406	2	36	10	180	10	.	.	2	1	1	1	2	3	1	3	1	1	2	1	1	1	1	1	1	1	1	4	1	1	1	2	1
407	1	67	2	102	4	1	0	1	1	1	1	1	1	1	1	1	1	1	1	1	1	1	1	1	1	1	1	1	2	1	1	1
408	2	30	2	1	3	.	.	2	5	5	5	5	5	2	4	3	5	4	3	8	8	3	3	6	4	1	2	5	1	3	3	3
409	2	73	1	156	1	1	0	3	3	3	3	3	2	2	1	2	1	1	1	2	3	2	4	4	3	3	3	3	1	2	1	1
410	1	44	2	410	4	0	1	1	1	1	1	1	1	1	1	1	1	1	1	1	1	1	1	1	1	1	1	1	1	2	2	2
411	2	23	1	156	6	0	0	1	1	1	1	1	2	1	2	1	1	1	1	1	1	1	1	2	3	2	1	1	2	2	2	2
412	2	27	1	12	6	1	0	2	3	1	2	1	3	2	3	1	2	1	1	1	1	1	1	1	1	6	7	6	3	3	2	3
413	2	26	3	0	9	0	0	2	3	3	1	2	3	1	2	1	2	3	2	2	1	1	1	1	1	2	1	3	4	4	2	4
414	2	53	2	23	4	0	0	3	3	1	1	1	3	1	1	2	2	1	1	2	2	1	1	3	6	1	3	1	2	2	2	2
415	1	52	1	24	9	0	0	3	3	1	1	1	1	1	1	1	1	1	1	1	1	1	1	1	1	1	1	1	1	1	2	1
416	2	49	4	48	4	1	0	3	3	1	1	1	1	1	1	1	1	1	1	1	1	1	1	1	1	1	1	3	2	1	1	1
417	2	70	3	144	1	0	0	1	1	1	1	1	1	1	1	1	2	1	1	1	1	1	1	1	1	1	1	1	2	2	2	2
418	1	58	2	144	4	0	0	1	1	1	1	1	1	1	1	1	1	1	1	1	1	1	1	1	1	1	1	1	1	1	2	1
419	1	75	3	192	1	0	0	1	1	1	1	1	5	1	1	1	1	1	1	1	1	1	1	1	1	1	1	1	1	1	2	1
420	2	65	2	200	4	0	0	3	1	2	1	1	2	1	1	1	1	1	1	1	1	1	1	1	1	1	1	1	2	1	2	1
421	2	61	2	255	4	1	0	1	1	1	1	1	1	1	1	1	1	1	1	1	1	1	1	1	1	1	1	1	1	1	2	1
422	2	56	2	60	4	1	0	3	1	1	1	1	3	1	1	1	1	1	1	1	1	1	1	1	2	2	3	3	1	1	2	2
423	2	73	1	86	1	1	0	2	2	1	1	1	2	2	2	3	2	3	1	4	4	3	4	5	2	2	2	2	1	1	1	1
424	2	74	0	49	1	1	0	2	2	2	1	3	3	2	2	3	2	3	2	5	4	3	4	3	2	2	3	2	1	1	2	1
425	2	69	3	83	1	0	1	1	2	1	1	2	3	2	3	2	2	2	3	4	4	4	5	3	3	3	3	5	1	1	2	1
426	1	64	3	34	1	1	0	2	1	1	1	2	3	2	2	2	2	2	2	4	2	3	5	3	2	3	2	5	1	1	2	1
427	2	53	2	526	6	1	0	4	1	1	1	1	1	1	1	1	1	1	1	1	1	1	1	1	1	1	1	1	3	3	3	3
428	2	82	1	432	1	0	0	2	3	1	1	1	2	1	1	1	1	1	1	1	1	1	1	1	1	1	1	1	1	1	2	1
429	2	71	14	74	1	0	0	4	4	1	1	1	5	2	1	4	1	3	3	3	3	4	4	2	1	1	1	1	2	1	2	1
430	2	28	2	36	4	0	0	3	3	3	2	2	2	1	1	1	2	2	2	1	1	1	1	4	8	2	8	8	2	2	1	2
431	2	46	5	240	-77	0	0	1	1	1	1	1	3	5	1	4	1	1	3	5	1	1	1	5	1	1	1	1	2	2	2	2
432	2	65	12	660	5	0	0	2	1	1	1	1	2	2	2	2	1	1	1	1	1	1	1	1	1	1	1	1	3	2	2	3
433	2	73	12	.	-77	0	0	3	2	1	1	1	4	1	2	1	2	1	1	1	1	1	1	1	1	1	1	1	2	2	1	2
434	1	67	3	190	4	1	0	1	1	1	1	1	1	2	1	1	1	1	1	1	1	1	1	2	8	1	4	6	1	1	2	1
435	1	37	8	228	6	1	0	2	2	2	2	3	3	3	2	2	2	2	2	2	2	2	2	2	4	4	4	2	2	2	2	2
436	1	29	1	72	6	0	0	1	1	1	1	1	1	1	1	1	1	1	1	2	1	1	1	1	1	1	1	1	1	1	2	1
437	2	74	3	252	8	0	0	4	2	1	1	2	3	1	1	1	1	1	1	2	3	1	7	1	1	1	1	7	4	2	2	3
438	2	73	1	12	9	1	0	2	2	2	1	3	3	2	2	2	2	3	2	1	1	1	1	1	8	8	8	8	2	1	1	1
439	1	49	2	43	4	1	0	3	3	4	3	3	3	4	3	3	3	3	1	4	4	4	4	4	4	1	2	3	4	3	2	3
440	1	75	1	48	1	1	0	2	2	1	2	2	3	2	2	2	2	2	2	2	3	3	2	3	4	4	3	3	2	1	2	1
441	2	76	1	84	1	1	0	2	2	2	2	2	2	1	1	1	1	1	1	3	2	2	3	3	3	2	3	4	2	2	2	1
442	1	68	2	96	4	1	0	1	1	1	1	1	1	1	1	1	1	1	1	1	1	1	1	1	1	2	3	3	2	1	2	1
443	1	80	2	270	4	1	0	2	1	1	1	1	1	1	1	1	1	1	1	1	1	1	1	1	1	1	1	1	2	1	2	1
444	1	84	2	250	4	0	0	1	1	1	1	1	1	1	1	1	1	1	1	1	1	1	1	1	1	1	1	2	2	1	1	1
445	1	74	2	168	4	1	0	2	1	1	1	1	1	1	1	1	1	1	1	1	1	1	1	1	1	1	1	1	2	1	2	1
446	2	80	1	96	1	1	0	3	3	3	2	2	2	2	2	2	2	2	2	3	3	2	3	2	3	5	5	5	2	2	2	1
447	1	79	2	240	4	0	0	1	1	1	1	1	1	2	1	1	1	1	1	1	1	1	1	1	1	1	1	1	1	1	2	1
448	1	68	1	84	4	1	0	2	2	1	1	1	1	1	1	1	1	1	1	1	1	1	1	1	2	1	2	3	2	1	2	1
449	1	73	2	120	4	1	0	2	2	1	1	1	1	1	1	1	1	1	1	1	2	2	1	1	2	1	1	3	2	1	1	1
450	1	71	1	.	4	1	0	2	1	1	1	1	1	1	1	1	1	1	1	1	1	1	1	1	1	1	1	1	1	1	1	1
451	2	57	2	102	4	0	0	2	2	3	1	3	3	1	1	1	1	1	1	1	1	1	1	1	5	6	6	2	2	1	1	1
452	2	20	1	168	6	1	0	2	1	1	1	1	2	1	1	1	1	1	1	1	1	1	1	1	1	1	1	1	2	2	2	2
453	2	48	1	168	4	1	0	2	2	1	1	2	2	1	2	1	3	1	2	4	4	5	3	4	3	5	7	6	2	2	2	1
454	2	59	4	468	8	0	0	2	1	1	1	1	1	1	1	1	1	1	1	1	1	1	1	1	1	1	1	1	1	1	1	1
455	2	80	10	144	1	0	0	4	3	4	3	1	1	1	4	1	1	1	2	5	1	1	1	4	4	1	1	4	1	1	1	1
456	1	65	1	60	4	1	0	2	1	1	1	1	1	1	1	1	1	1	1	1	1	1	1	1	1	1	1	1	1	1	1	1
457	2	55	2	204	4	1	0	2	1	1	1	1	2	1	3	1	1	1	1	1	1	1	1	1	2	1	3	2	3	2	2	2
458	2	60	-77	176	1	1	0	2	2	3	2	2	4	2	4	2	4	3	1	1	1	1	1	3	3	1	3	4	2	1	1	1
459	2	67	1	43	1	0	1	3	3	2	2	1	2	1	1	1	1	2	1	1	1	1	1	1	1	1	1	-77	1	1	1	1
460	2	43	2	21	4	0	0	3	2	2	1	2	3	1	3	1	2	2	1	1	1	1	1	1	1	1	1	1	1	1	1	1
461	2	83	1	132	1	1	0	2	2	2	2	2	2	2	2	2	1	1	2	3	3	4	4	4	3	3	4	4	1	1	1	1
462	1	80	6	780	4	1	0	2	2	2	2	3	3	3	3	3	2	2	1	3	3	2	3	3	3	2	2	3	1	1	1	1
463	1	65	6	156	8	0	1	2	2	2	2	2	2	2	2	2	2	2	1	2	3	2	3	2	2	3	3	2	1	1	1	1
464	2	25	2	48	6	0	0	1	1	1	1	3	2	2	3	2	1	1	1	2	2	2	1	2	2	2	1	2	1	1	1	1
465	2	63	1	180	4	0	0	2	3	3	2	3	3	4	3	3	2	2	1	2	2	2	1	2	1	2	1	1	1	1	1	1
466	1	70	6	470	4	1	0	2	1	1	1	1	1	1	1	1	1	1	1	1	1	1	1	1	1	1	1	1	2	1	1	1
467	2	40	2	36	6	1	0	3	3	2	2	3	3	4	4	2	3	3	2	5	5	5	4	5	6	6	6	5	4	4	3	3
468	1	78	3	180	4	1	0	1	1	1	1	1	1	1	1	1	1	1	1	1	1	1	1	1	8	5	8	1	2	1	2	2
469	2	59	3	96	4	1	0	1	1	1	1	1	3	1	3	1	2	1	1	1	1	1	1	1	1	1	8	5	3	2	2	2
470	2	49	3	250	6	1	0	3	2	1	1	3	3	1	2	1	1	2	1	5	2	6	2	4	4	2	7	1	2	1	2	2
471	2	52	4	216	6	0	0	2	1	1	1	1	2	1	3	1	1	1	1	1	1	1	1	1	1	1	1	2	3	2	3	3
472	1	43	4	18	4	0	0	3	3	2	1	2	4	3	4	1	2	2	2	5	1	2	1	3	5	2	4	4	2	2	3	3
473	1	51	12	90	9	0	0	2	2	3	2	4	4	4	4	4	3	3	3	3	2	6	7	3	4	3	4	6	4	3	4	4
474	1	34	1	38	6	1	0	1	1	1	1	1	1	1	1	1	1	1	1	1	1	1	1	1	1	1	1	1	1	1	1	1
475	2	38	1	55	6	1	0	2	2	1	1	2	2	1	1	2	1	1	1	1	1	1	1	1	1	1	1	1	1	1	1	1
476	1	81	7	660	4	0	0	1	1	1	1	1	1	1	3	1	1	1	1	1	1	1	1	1	1	1	1	1	1	1	2	1
477	2	76	10	480	4	1	0	3	1	1	1	1	1	1	1	1	1	1	2	1	1	1	1	1	1	1	1	1	1	1	1	1
478	2	50	3	180	4	0	0	2	2	1	1	1	1	1	1	1	1	1	1	1	1	1	1	1	1	1	3	1	3	3	2	1
479	1	73	18	84	5	1	0	1	1	1	1	1	1	1	1	1	1	1	1	1	1	1	1	1	1	1	1	1	2	2	1	1
480	2	74	18	576	5	1	0	1	1	1	1	1	1	1	1	1	1	1	1	1	1	1	1	1	1	1	1	1	2	1	1	2
481	2	70	1	60	1	1	0	-77	3	3	3	3	2	3	3	3	3	3	1	4	4	4	4	4	4	4	4	4	1	1	1	1
482	2	60	1	24	1	1	0	3	3	3	1	1	4	3	3	3	1	3	1	3	3	4	4	2	4	4	4	4	1	1	1	1
483	2	65	8	216	1	1	0	3	2	1	1	2	3	4	3	3	2	3	1	6	1	2	2	2	2	2	6	2	2	2	2	2
484	1	79	3	20	1	1	0	3	2	1	2	3	5	5	2	4	4	5	4	8	7	5	6	8	4	5	4	3	2	2	2	2
485	2	85	1	120	1	0	0	2	2	1	1	3	3	4	2	3	2	3	2	5	5	6	6	7	2	3	4	5	2	2	2	2
486	2	28	1	98	9	0	1	2	1	1	1	1	2	1	1	1	1	1	1	1	1	1	1	1	8	2	8	2	1	1	1	1
487	2	25	1	264	6	0	0	2	2	3	2	2	2	1	1	1	1	1	1	1	1	1	1	1	1	1	1	1	1	1	1	1
488	2	60	-77	48	4	0	0	5	4	1	3	3	3	4	2	2	3	1	2	3	1	1	1	3	3	3	2	7	2	2	2	3
489	2	36	2	1	5	0	1	-77	-77	-77	-77	-77	-77	-77	-77	-77	-77	-77	-77	-77	-77	-77	-77	-77	-77	-77	-77	-77	-77	-77	-77	-77
490	2	35	3	168	6	1	0	2	1	2	1	2	2	1	1	1	1	1	1	1	1	1	1	1	1	1	2	2	4	4	3	4
491	1	39	5	7	6	1	0	1	1	1	1	1	1	1	1	1	1	1	1	1	1	1	1	1	1	1	1	1	1	2	1	2
492	2	48	1	4	9	1	0	3	3	1	1	1	1	1	2	1	2	1	1	1	1	1	1	1	-77	1	1	1	1	1	1	1
493	1	56	2	64	1	0	0	2	2	1	1	2	3	1	1	1	1	2	1	1	1	1	1	1	1	1	1	1	2	2	1	1
494	2	37	3	24	9	0	1	4	2	2	2	1	1	1	1	1	3	1	1	1	1	1	1	1	1	1	1	1	2	1	1	1
495	2	56	1	264	4	1	0	2	2	2	2	2	2	2	2	2	2	1	1	2	3	1	2	2	1	2	2	2	1	1	1	1
496	2	42	2	168	8	1	0	2	1	1	1	2	2	1	1	2	1	2	1	2	2	1	2	2	2	1	1	1	1	1	1	1
497	2	52	1	24	1	0	0	3	2	2	2	2	3	2	3	2	2	2	2	3	3	3	2	3	3	3	3	2	1	1	1	1
498	2	53	3	264	8	0	0	4	2	3	2	-77	4	2	4	2	2	1	1	2	1	2	2	5	6	6	6	3	1	2	2	2
499	1	52	2	330	8	1	0	2	2	1	1	3	2	2	2	2	2	1	1	2	1	2	2	5	6	6	6	3	3	2	2	2
500	2	51	1	105	4	0	0	3	3	5	2	2	3	1	3	2	2	1	1	2	3	4	2	3	6	6	3	4	2	1	1	2
501	1	38	2	36	8	0	1	4	3	3	4	4	3	3	4	4	4	3	2	3	5	4	6	3	4	4	6	5	2	2	2	2
502	2	36	2	38	4	1	0	4	3	3	3	3	4	2	3	2	3	1	2	4	5	3	2	6	7	7	5	4	2	2	2	2
503	2	45	1	68	1	0	0	3	3	3	3	4	5	2	4	3	4	-77	3	3	5	3	5	3	4	6	4	6	1	3	2	3
504	2	43	5	30	1	0	0	5	5	1	1	1	1	4	3	2	1	2	1	1	1	1	1	8	4	1	1	1	1	1	1	2
505	2	37	3	47	7	0	0	3	2	4	2	1	2	4	1	1	1	2	1	1	1	1	1	1	4	2	5	5	1	1	1	1
506	1	32	1	9	6	0	0	1	1	1	1	1	1	1	1	1	1	1	1	1	1	1	1	1	4	1	4	1	4	1	4	1
507	2	30	5	108	4	.	.	2	2	3	1	1	1	1	1	1	1	1	1	1	1	1	1	1	1	1	1	1	2	2	2	2
508	1	51	4	360	9	1	0	5	5	5	5	1	1	1	1	1	1	1	1	1	1	1	1	1	1	1	1	1	2	3	2	4
509	2	24	-77	42	6	.	.	2	1	2	1	5	1	2	1	1	1	1	2	4	1	1	3	6	7	1	4	5	3	4	2	4
510	2	47	11	432	6	.	.	2	1	1	1	1	1	1	3	1	1	1	1	1	1	1	1	1	1	1	5	3	2	3	2	2
511	2	18	1	72	8	0	0	1	1	1	1	2	2	1	1	1	1	1	1	1	1	1	1	1	4	1	1	2	2	2	1	1
512	2	18	6	72	6	1	0	2	3	1	1	1	3	1	3	1	1	2	1	1	1	1	1	2	3	1	3	2	1	2	1	2
513	2	48	3	465	6	1	0	5	5	5	4	1	2	2	2	2	2	2	1	1	1	1	1	1	1	1	1	1	2	2	1	2
514	2	76	15	36	2	1	0	5	5	5	5	5	5	5	5	4	5	5	1	6	5	4	3	3	4	6	8	7	4	1	2	2
515	2	65	5	252	-77	1	0	5	4	5	3	2	1	5	1	1	2	1	2	1	1	1	1	1	1	1	1	1	2	1	1	2
516	2	51	1	1	4	.	.	5	5	5	5	2	4	4	4	2	4	1	2	2	1	1	1	1	2	2	7	5	4	4	2	3
517	2	62	10	204	-77	0	0	2	2	2	2	3	3	3	3	3	1	1	1	1	1	1	1	1	1	1	1	1	2	2	2	2
518	2	52	2	60	4	0	0	2	2	1	1	2	2	2	2	2	2	2	1	2	1	1	1	1	2	2	2	2	4	4	4	4
519	2	64	5	180	2	0	1	4	4	2	3	5	4	5	3	3	3	5	4	8	8	5	5	6	2	7	5	6	4	3	3	3
520	1	43	3	42	8	.	.	5	5	5	2	2	2	2	5	2	2	2	1	2	2	2	2	2	2	2	2	8	1	2	3	3
521	2	76	10	60	4	.	.	2	1	1	1	1	1	1	1	1	1	1	1	1	1	1	1	1	1	1	1	1	1	1	2	1
522	1	51	5	240	9	1	0	2	1	1	1	1	1	1	1	1	1	1	1	1	1	1	1	1	1	1	1	1	2	2	2	1
523	2	80	1	180	1	0	0	3	3	5	1	2	4	1	3	1	1	3	1	4	5	2	2	4	8	4	8	6	2	3	4	4
524	1	69	3	106	4	0	0	3	3	5	4	3	5	1	4	2	2	3	2	4	5	5	3	3	8	8	7	6	4	3	2	3
525	2	20	1	51	6	0	0	1	1	2	1	1	1	1	2	1	1	1	1	1	1	1	1	1	4	1	3	1	2	1	1	2
526	1	45	1	298	4	1	0	1	1	1	1	1	3	1	3	1	1	1	1	1	1	1	1	1	2	1	2	1	2	1	1	1
527	1	55	6	80	4	0	0	4	4	5	4	4	5	2	5	2	3	3	3	6	3	5	3	6	6	5	7	5	3	3	1	2
528	1	32	1	27	9	0	1	1	1	1	1	1	2	1	1	1	1	1	1	1	1	1	2	2	1	1	2	6	2	1	1	1
529	1	70	4	216	4	0	0	1	1	2	2	4	3	3	2	2	2	3	1	5	4	5	2	3	4	2	7	5	3	2	2	3
530	1	44	2	96	4	0	1	1	1	1	1	1	1	1	1	1	2	2	1	1	1	1	1	3	1	1	1	1	1	1	1	1
531	1	60	3	48	4	1	0	1	2	1	1	2	2	1	1	1	1	1	1	1	1	1	1	1	2	1	1	1	1	2	1	1
532	1	51	2	84	4	1	0	2	2	1	1	2	2	1	1	1	1	1	1	1	1	1	1	1	2	1	1	3	2	2	2	1
533	1	49	3	168	9	0	1	1	1	1	1	2	1	1	1	1	1	1	1	1	1	1	1	1	1	1	1	3	4	3	3	3
534	1	23	1	84	4	1	0	3	2	1	1	3	2	1	5	1	1	1	1	1	1	1	1	1	1	1	7	1	2	2	1	2
535	2	19	1	60	6	0	0	2	2	1	1	2	3	2	1	1	1	1	1	1	1	1	1	1	3	3	4	4	1	2	2	1
536	1	49	1	312	4	1	0	2	3	1	2	1	1	1	1	1	1	1	-77	1	1	1	1	1	1	1	1	1	2	2	1	1
537	2	64	4	360	2	0	1	2	2	2	1	1	2	1	1	1	3	1	1	1	1	1	1	3	4	7	7	3	2	2	1	2
538	1	64	3	84	4	.	.	2	2	1	1	2	2	1	1	1	1	1	1	1	1	1	1	1	8	1	2	7	3	3	1	2
539	1	25	2	12	8	0	1	2	3	3	3	3	4	2	2	4	4	3	3	5	4	3	3	4	4	3	3	3	2	2	1	2
540	1	29	2	216	4	0	0	1	1	1	1	1	1	1	1	1	1	1	1	1	1	1	1	1	1	1	1	1	1	1	1	1
541	1	65	2	60	4	0	0	2	1	1	1	2	4	2	2	1	1	1	1	3	1	1	1	1	2	2	1	4	1	1	2	1
542	2	64	1	24	1	.	.	3	3	3	2	3	3	2	1	3	2	1	1	1	1	1	1	5	2	2	2	8	1	1	1	1
543	1	58	2	396	9	0	1	1	1	1	1	1	1	1	1	1	1	1	1	1	1	1	1	1	1	1	1	1	1	1	1	1
544	1	25	1	131	6	.	.	1	1	1	1	1	1	1	1	1	1	1	1	1	1	1	1	1	1	1	1	6	2	2	1	2
545	2	55	1	96	4	0	0	3	3	3	3	4	4	4	1	4	4	-77	2	4	4	4	3	4	3	2	7	2	2	2	2	1
546	1	42	1	132	6	0	0	1	1	1	1	1	-77	3	1	1	1	1	1	1	1	1	1	1	1	-77	3	1	2	1	3	2
547	1	42	1	96	4	.	.	4	4	4	4	1	1	1	1	1	1	1	1	2	2	2	2	2	2	2	2	2	4	4	4	3
548	1	35	2	36	6	0	0	3	3	2	3	3	3	4	3	3	4	4	2	5	5	4	5	4	7	7	6	5	2	2	2	2
549	2	57	2	20	7	0	0	1	1	1	1	1	1	1	1	1	1	1	1	1	1	1	1	1	1	1	1	1	2	1	2	1
550	1	62	2	36	9	0	0	2	2	2	1	1	2	2	1	1	1	1	1	2	1	8	3	8	2	1	8	2	1	1	2	2
551	1	75	2	24	9	0	1	2	2	2	1	1	2	1	1	1	1	1	1	1	1	2	2	2	6	1	5	6	1	2	1	1
552	1	75	1	36	1	0	0	3	3	3	2	2	2	2	2	1	2	1	2	7	3	2	8	8	2	2	2	3	2	2	3	3
553	1	59	1	48	4	.	.	2	1	1	1	1	1	1	1	1	1	1	1	1	1	1	1	1	1	1	1	1	1	1	1	1
554	2	50	1	24	4	0	0	2	2	2	2	2	2	2	1	2	2	2	1	1	1	1	2	1	1	1	7	2	2	3	2	2
555	2	74	1	24	1	1	0	3	4	4	4	4	3	3	3	3	3	3	2	3	3	2	2	3	3	3	3	3	2	2	2	2
556	1	21	2	24	4	0	0	2	3	3	2	3	3	3	4	4	2	3	-77	3	4	2	4	5	6	5	2	4	2	4	3	4
557	1	23	1	24	6	0	0	2	3	2	3	3	2	3	3	2	2	3	1	4	3	4	5	3	4	5	5	6	2	2	3	3
558	2	18	3	48	4	.	.	2	3	5	1	1	2	2	3	4	1	1	1	3	3	4	5	2	4	5	5	3	2	2	3	1
559	1	52	10	32	4	1	0	2	2	2	2	4	3	3	3	3	1	1	1	1	1	1	1	1	1	1	1	1	2	1	1	1
560	2	29	3	120	4	0	0	3	2	3	3	2	3	2	3	4	3	-77	1	3	4	5	3	5	3	5	3	5	2	1	3	2
561	2	68	7	396	5	.	.	2	1	2	1	1	2	2	2	1	1	1	1	1	1	1	1	1	1	1	1	3	4	4	4	4
562	2	68	10	240	5	0	0	1	1	1	1	1	1	1	1	1	1	1	1	1	1	1	1	1	1	1	1	4	1	2	1	2
563	2	57	2	120	1	0	0	2	2	2	1	2	3	3	1	2	1	1	1	1	1	1	1	1	1	1	1	8	1	1	1	1
564	2	74	4	330	4	1	0	2	2	3	2	2	3	2	1	2	2	3	1	2	2	2	3	2	3	5	3	5	2	2	2	1
565	2	70	2	162	4	1	0	2	1	1	1	1	1	1	1	1	1	1	1	1	1	1	1	1	1	3	3	6	2	2	2	2
566	1	63	1	372	4	0	1	1	1	1	1	1	1	1	1	1	1	2	1	1	1	1	1	1	1	1	2	5	2	2	2	2
567	1	65	3	29	1	0	0	4	4	4	3	2	4	1	2	1	2	3	1	5	4	2	2	4	4	6	5	7	1	2	2	2
568	2	53	1	8	4	0	0	3	2	3	1	2	3	1	1	1	1	2	1	1	1	1	1	1	4	4	4	5	2	2	2	1
569	1	41	1	32	4	0	0	3	1	2	1	2	3	1	1	1	1	1	1	1	1	1	1	2	4	4	5	5	1	1	2	1
570	1	35	3	220	5	0	1	2	1	1	1	1	1	1	1	1	1	1	1	1	1	1	1	1	1	1	1	1	1	1	1	1
571	2	53	2	168	4	1	0	2	2	1	1	1	3	1	1	1	1	2	1	1	1	1	1	1	1	1	1	1	1	1	1	1
572	2	40	3	300	6	0	0	2	1	1	1	1	1	1	1	1	1	1	1	1	1	1	1	1	1	2	1	1	1	1	1	1
573	1	46	2	48	-77	1	0	4	4	2	1	1	2	1	2	1	1	2	1	2	2	1	1	2	3	2	2	2	1	1	1	1
574	2	65	10	360	1	0	1	2	2	1	1	1	1	1	1	1	1	1	1	1	1	1	1	1	1	1	1	1	1	1	2	2
575	2	19	2	36	4	1	0	5	4	4	4	4	4	3	4	3	3	3	2	5	3	4	6	5	4	4	5	5	3	3	3	3
576	1	34	3	252	6	1	0	2	1	1	1	1	1	1	1	1	2	1	1	1	1	1	1	1	1	1	1	2	2	1	1	1
577	1	49	-77	65	6	1	0	1	1	1	1	2	1	1	1	1	1	1	1	1	1	1	1	1	1	1	1	1	2	1	1	1
578	2	46	2	36	6	1	0	2	1	1	1	1	1	1	1	1	1	1	1	1	1	1	1	1	1	1	1	1	1	1	2	2
579	2	65	2	48	4	1	0	4	2	1	1	2	3	3	1	1	2	2	1	1	1	1	1	1	1	1	1	6	2	2	1	2
580	2	47	8	24	9	0	0	3	3	3	3	3	4	3	3	3	3	2	2	5	6	5	4	6	5	6	5	6	2	2	2	2
581	1	68	8	147	4	0	0	3	3	2	2	2	3	3	2	2	1	2	1	2	3	2	1	2	1	2	3	1	1	1	2	1
582	1	44	4	98	4	0	0	2	2	3	2	2	3	2	3	2	3	2	1	4	2	2	2	3	2	3	3	3	2	1	2	2
583	2	23	1	140	9	0	1	1	2	1	1	1	2	2	1	2	1	2	1	1	2	2	3	1	2	1	2	3	1	1	2	1
584	2	78	10	310	4	0	0	2	2	2	2	1	1	1	1	2	1	1	1	1	1	1	1	1	1	1	1	7	1	1	1	1
585	2	38	1	198	5	1	0	3	3	3	2	3	3	4	4	3	3	3	2	3	4	3	4	3	5	4	3	4	2	1	2	1
586	2	64	5	40	4	1	0	4	3	3	2	1	3	2	1	1	1	1	1	1	1	1	2	1	2	1	1	7	1	1	2	2
587	2	25	23	100	9	0	1	2	1	3	3	3	4	2	1	2	2	3	2	2	3	1	2	5	4	4	3	6	1	1	1	1
588	1	51	3	132	4	1	0	2	3	2	1	3	3	4	2	2	2	3	2	3	4	2	2	2	1	3	2	5	2	1	2	1
589	1	25	1	24	4	0	0	2	1	1	1	1	1	1	1	1	2	1	1	1	1	1	1	1	4	1	2	1	1	1	1	1
590	2	67	1	120	1	1	0	3	2	2	2	1	3	1	2	2	3	2	2	2	1	1	3	2	2	2	3	3	2	2	1	1
591	1	25	11	42	6	0	0	3	3	1	2	4	4	5	3	3	3	3	2	2	2	1	1	1	2	2	2	3	4	4	4	4
592	2	64	2	156	4	.	.	2	1	1	1	2	2	1	1	1	1	2	1	1	1	2	2	1	1	1	3	1	1	1	2	1
593	2	63	3	.	-77	1	0	2	1	2	1	2	2	1	2	1	1	1	1	1	1	1	1	1	1	4	3	2	1	1	1	1
594	2	51	2	180	7	0	0	1	1	1	1	1	1	1	1	1	1	1	1	1	1	1	1	1	1	1	1	1	1	1	1	1
595	2	44	2	70	9	0	1	4	3	2	2	2	4	2	3	2	3	3	1	1	2	1	1	1	3	2	2	8	1	1	1	1
596	2	24	5	108	9	0	1	2	2	2	2	2	3	3	2	2	2	3	2	5	6	3	3	3	6	7	6	7	1	2	2	2
597	2	57	9	490	6	0	0	1	1	1	1	2	2	1	1	1	1	1	1	1	1	1	1	1	1	1	1	1	2	2	1	1
598	1	80	3	360	4	1	0	2	1	1	1	1	1	1	1	1	1	1	1	1	1	1	1	4	1	1	1	1	1	2	1	1
599	1	82	3	84	5	1	0	2	3	3	1	1	3	1	1	1	1	1	1	1	1	1	1	1	1	1	1	1	1	1	1	1
600	2	74	2	288	4	1	0	2	3	2	-77	1	3	1	2	1	1	1	1	1	1	1	1	1	1	1	1	1	2	1	1	1
601	2	86	5	24	1	0	1	4	4	1	5	1	5	1	4	1	1	2	1	1	1	5	1	8	3	8	8	8	4	4	4	4
602	1	55	3	30	4	0	0	2	2	2	1	1	1	1	2	1	1	1	1	1	1	1	1	1	6	6	6	6	1	1	1	1
603	2	63	5	29	4	1	0	2	2	2	2	1	2	1	1	1	1	1	1	1	1	1	1	8	6	6	6	7	1	1	1	1
604	2	54	2	23	4	0	0	2	2	2	2	2	4	2	2	1	2	2	1	2	2	2	2	5	6	6	6	7	1	1	2	1
605	1	29	1	60	8	1	0	1	1	1	1	1	1	1	1	1	1	1	1	1	1	1	1	1	8	8	8	2	1	1	2	1
606	2	61	3	20	4	0	0	2	2	2	2	1	2	2	2	1	1	1	1	1	1	1	1	2	4	3	4	5	1	1	2	1
607	1	51	2	90	4	0	1	2	2	2	2	1	3	1	2	1	1	2	1	1	1	1	1	8	8	8	8	5	1	1	2	1
608	1	76	4	270	4	1	0	2	2	2	1	1	2	2	1	1	1	1	1	1	1	1	1	1	8	8	8	7	1	1	1	1
609	2	44	2	60	6	1	0	2	2	2	1	1	1	1	1	1	1	1	1	1	1	1	1	1	5	5	8	8	1	1	2	1
610	2	44	2	35	4	1	0	2	2	2	2	2	4	1	3	1	1	1	1	1	1	1	1	1	8	7	7	7	1	1	2	1
611	2	66	5	70	4	1	0	2	2	2	1	1	2	1	1	1	1	1	1	1	1	1	1	1	6	6	6	7	1	1	1	1
612	2	53	3	72	6	0	0	1	1	1	1	1	1	1	1	1	1	1	1	1	1	1	1	1	1	1	1	1	1	1	1	1
613	2	57	2	48	4	1	0	3	3	3	2	3	3	4	3	4	4	3	2	1	1	1	1	1	6	1	8	8	4	3	3	4
614	2	63	1	60	4	.	.	3	2	3	3	1	3	1	3	1	2	1	1	1	1	2	3	3	3	3	3	6	1	1	1	1
615	2	60	6	21	4	.	.	3	2	2	1	1	3	1	1	1	1	1	1	1	1	1	1	1	3	1	7	5	2	1	1	2
616	1	46	6	360	4	.	.	1	1	1	1	1	1	1	1	1	1	1	1	1	1	1	1	1	1	1	1	1	1	1	2	1
617	1	26	1	132	6	.	.	1	1	1	1	1	1	1	1	1	1	1	1	1	1	1	1	1	1	1	2	1	3	2	4	2
618	2	54	2	168	4	0	0	.	1	2	1	1	1	1	1	1	1	1	1	1	1	1	1	1	1	1	1	1	1	2	2	1
619	2	69	3	60	1	1	0	3	3	3	3	2	3	2	3	3	2	2	2	5	5	6	4	6	5	5	6	5	1	1	1	1
620	1	70	1	168	9	1	0	2	2	2	2	2	2	1	2	2	1	1	1	1	1	1	1	1	1	1	1	1	1	1	1	1
621	2	71	1	72	1	1	0	2	2	2	2	3	3	3	3	3	3	3	2	6	5	5	6	6	4	4	5	6	2	2	2	2
622	1	76	1	120	9	1	0	2	2	2	2	1	2	1	1	1	2	1	2	2	2	2	2	2	2	2	2	3	1	1	1	1
623	2	68	5	30	4	0	1	1	1	1	1	1	1	1	1	1	1	1	1	1	1	1	1	1	1	1	1	7	2	1	2	2
624	2	19	3	30	8	0	1	1	1	2	1	2	2	1	2	1	1	1	1	1	1	1	1	1	5	4	6	6	1	1	1	1
625	2	82	3	273	5	0	0	3	2	2	2	3	2	2	3	1	1	1	3	1	1	1	1	1	1	1	1	1	2	2	2	2
626	2	31	10	250	9	0	1	4	2	3	2	4	3	4	2	3	3	1	2	4	5	5	5	4	8	7	6	8	2	2	2	2
627	2	30	5	240	8	0	0	2	3	1	1	3	3	3	1	3	1	2	1	1	1	1	1	1	1	1	1	4	4	2	2	2
628	1	43	4	41	6	1	0	1	1	1	1	1	1	1	1	1	1	1	1	1	1	1	1	1	1	1	1	2	1	1	2	1
629	2	33	3	124	6	1	0	2	2	2	1	1	1	1	1	1	1	1	1	1	1	1	1	1	1	1	1	1	3	2	2	2
630	2	77	5	28	2	0	1	5	4	-77	4	5	5	4	5	4	5	4	3	7	7	6	7	6	7	7	-77	-77	2	2	2	2
631	2	18	2	12	6	0	0	2	2	1	1	1	2	1	1	1	1	1	1	1	1	1	1	1	1	1	1	1	1	1	2	1
632	1	69	5	45	9	0	0	2	2	2	1	1	2	4	2	2	2	2	1	3	1	1	2	2	1	1	1	1	2	2	2	2
633	2	53	10	44	4	0	0	-77	3	3	3	3	4	5	3	2	3	2	1	2	2	2	2	2	2	2	2	3	2	2	2	1
634	2	65	5	24	8	1	0	3	3	4	3	2	2	3	3	3	2	2	1	2	2	2	1	1	1	2	2	2	1	2	2	1
635	2	47	1	205	4	1	0	2	2	1	1	1	4	1	2	1	2	1	1	1	1	1	1	1	3	1	1	2	1	1	1	1
636	2	57	9	456	4	1	0	5	5	1	1	4	5	5	5	4	4	4	3	6	6	6	7	7	7	7	6	6	4	4	4	4
637	1	47	3	84	4	0	0	2	2	1	1	3	4	3	3	2	3	3	1	4	4	4	4	5	5	4	4	5	2	2	2	2
638	1	53	1	108	6	.	.	2	1	1	1	1	1	1	1	1	1	1	1	1	1	1	1	1	1	1	1	1	1	1	1	1
639	1	56	1	16	9	0	0	2	2	1	1	2	1	1	1	1	1	1	1	1	1	1	1	1	1	1	1	2	1	1	2	1
640	1	55	4	420	4	1	0	1	2	1	1	2	2	1	3	2	1	2	4	1	1	1	1	1	6	1	6	6	4	4	3	4
641	2	52	1	168	4	1	0	3	2	2	1	2	3	2	2	1	2	1	1	1	1	1	1	1	8	1	8	8	2	2	2	2
642	2	15	3	35	6	0	0	2	2	1	2	4	4	2	2	1	2	2	1	1	1	1	1	1	8	8	8	6	2	2	2	2
643	1	48	2	120	6	1	0	1	1	1	1	1	3	2	1	1	1	1	1	1	1	2	3	2	3	4	2	1	1	1	1	1
644	1	62	5	120	4	1	0	2	2	2	1	1	3	1	1	1	1	1	1	1	1	2	1	3	6	4	3	4	1	1	1	1
645	2	58	4	96	2	1	0	5	4	1	3	3	5	1	1	3	3	4	1	3	3	3	5	5	1	4	4	5	2	1	2	2
646	1	60	3	48	4	0	0	1	1	1	1	1	1	1	1	1	1	1	1	2	1	1	1	1	3	2	2	1	1	1	1	1
647	1	78	4	13	5	1	0	2	2	1	1	1	4	1	2	2	2	3	2	4	4	4	4	4	3	3	2	6	1	2	2	2
648	2	75	1	33	1	0	1	3	3	1	1	2	4	1	3	3	3	3	3	6	5	5	5	5	1	3	6	7	2	2	2	2
649	2	67	2	122	4	0	0	2	2	2	1	1	2	1	1	1	1	1	1	2	2	2	2	2	2	2	4	6	1	2	1	1
650	1	70	2	242	4	1	0	1	1	1	1	1	2	1	1	1	1	1	1	1	1	1	1	1	1	1	1	1	1	1	1	1
651	1	72	1	252	4	0	0	1	1	1	1	1	1	1	1	1	1	1	1	1	1	1	1	1	1	1	1	3	1	1	1	1
652	2	65	2	252	4	1	0	1	1	1	1	1	1	1	1	1	1	1	1	1	1	1	1	1	1	1	1	1	1	1	1	1
653	1	81	3	58	1	1	0	2	2	1	1	3	3	2	2	3	1	3	2	5	5	5	5	5	3	2	3	6	1	2	1	2
654	1	80	2	26	2	0	0	3	3	2	1	2	3	2	4	1	2	2	1	1	1	1	1	1	3	2	2	3	2	2	2	2
655	2	68	1	60	1	1	0	3	2	2	1	1	2	2	2	2	1	1	2	2	2	2	2	1	4	2	4	4	1	1	1	1
656	2	82	1	204	1	0	1	2	2	2	1	1	2	3	3	3	3	3	2	3	2	2	2	3	6	2	7	6	3	3	3	4
657	2	72	2	120	4	1	0	1	1	1	1	1	1	1	1	1	1	1	1	1	1	1	1	1	1	1	1	1	1	1	1	1
658	1	56	1	24	4	1	0	3	2	1	1	1	2	1	1	1	1	1	1	1	1	1	1	1	1	1	1	1	1	1	1	1
659	2	65	5	.	-77	0	0	1	1	1	1	1	1	1	1	1	1	1	1	1	1	1	1	1	1	1	1	1	1	1	1	1
660	2	69	4	180	4	0	0	2	2	1	1	1	3	1	1	1	1	1	1	1	1	1	2	2	5	3	1	1	2	1	1	2
661	1	73	4	36	8	0	0	2	3	2	2	3	3	3	4	2	2	2	2	4	3	2	2	3	3	2	5	5	1	1	1	1
662	1	30	1	60	6	1	0	3	2	4	2	2	4	3	3	3	4	3	3	5	6	4	4	3	8	8	8	8	2	1	1	2
663	2	30	3	36	6	1	0	2	2	1	1	2	2	1	1	1	1	1	1	1	1	1	1	1	2	1	2	2	1	2	2	1
664	2	56	3	24	10	1	0	3	2	2	1	2	2	2	1	1	1	1	1	2	1	1	1	2	2	3	3	1	3	2	1	1
665	1	27	1	.	-77	1	0	2	2	1	1	1	2	1	2	1	1	1	2	1	1	1	1	1	1	3	6	1	2	2	2	2
666	2	40	1	408	5	0	0	3	2	1	1	1	1	1	1	1	1	1	1	1	2	1	1	2	1	2	1	1	1	1	2	1
667	2	31	6	48	10	.	.	3	2	1	1	3	3	1	1	1	2	1	1	3	2	1	1	1	2	7	6	2	2	2	3	1
668	2	59	2	304	4	0	0	1	1	1	1	1	1	1	1	1	1	1	1	1	1	1	1	2	3	2	1	2	1	1	1	1
669	2	65	2	576	4	.	.	2	1	1	1	1	1	1	1	1	1	1	1	1	1	1	1	1	1	1	1	1	2	2	1	1
670	1	69	4	636	4	0	1	1	1	1	1	1	1	1	1	1	1	1	1	1	1	1	1	1	1	1	1	1	1	1	1	1
671	1	61	2	144	4	1	0	5	5	5	5	2	5	4	4	1	1	3	1	1	1	1	1	3	1	3	4	2	1	1	2	1
672	1	48	2	292	9	0	1	2	1	1	1	1	1	1	1	1	1	1	1	1	1	1	1	1	1	1	1	1	2	2	2	1
673	1	61	8	336	4	1	0	4	4	2	2	3	4	2	1	1	2	2	1	2	2	2	2	1	1	1	2	2	2	1	1	1
674	2	24	6	70	6	1	0	4	4	3	3	1	4	1	1	1	1	1	1	1	1	1	1	1	1	1	1	1	2	2	2	1
675	2	57	6	3	1	1	0	5	5	5	4	3	2	2	3	4	3	3	3	4	1	1	1	1	1	1	4	8	2	1	2	2
676	1	45	3	108	9	.	.	2	1	1	1	1	2	1	3	1	2	1	1	2	1	1	2	2	7	1	8	8	2	4	2	2
677	2	65	1	60	1	1	0	2	2	2	2	1	2	3	3	2	1	1	1	2	2	2	2	2	2	2	2	2	2	2	2	1
678	2	59	13	65	5	0	0	3	3	1	.	1	3	1	1	1	1	1	1	1	1	1	1	1	1	1	1	1	1	2	2	2
679	2	56	5	60	4	1	0	2	2	3	1	3	2	2	2	2	2	1	3	2	2	2	2	2	7	7	6	5	4	4	3	3
680	1	61	1	19	9	1	0	2	1	1	1	1	1	1	1	1	1	1	1	1	1	1	1	1	1	1	1	1	1	1	1	1
681	2	20	1	2	8	0	0	2	1	1	2	1	1	1	1	1	1	1	1	1	1	1	1	1	8	1	8	8	2	1	1	1
682	1	67	2	270	4	.	.	3	2	3	1	1	2	1	1	1	1	1	1	1	1	1	1	1	1	1	1	6	2	1	1	2
683	1	18	1	120	4	0	0	2	1	1	1	2	3	2	4	1	2	2	1	2	2	2	1	1	2	3	2	2	1	1	2	1
684	1	21	1	37	6	0	0	1	1	2	1	1	3	1	2	1	1	1	1	1	1	1	1	1	2	2	2	4	2	1	2	1
685	2	36	3	3	6	1	0	4	5	4	1	1	3	1	1	2	1	1	1	2	2	1	2	1	2	2	3	5	2	1	1	2
686	2	70	4	36	9	0	0	2	2	2	2	3	3	3	3	3	2	2	1	1	1	1	1	1	1	1	1	1	2	2	2	2
687	2	45	3	372	9	0	1	1	1	1	1	1	1	1	1	1	1	1	1	1	1	1	1	1	1	1	1	1	1	2	2	1
688	2	75	1	72	1	1	0	5	3	3	2	1	3	1	2	2	2	3	1	2	2	2	2	2	3	3	5	5	2	1	1	1
689	1	65	4	84	4	0	0	2	2	3	1	1	2	1	1	1	1	1	1	2	1	1	1	3	6	2	6	4	1	1	2	1
690	1	56	3	116	8	1	0	1	1	1	1	1	2	1	1	1	1	1	1	1	1	1	1	1	1	1	1	1	1	1	1	1
691	2	62	4	2	4	1	0	5	5	5	5	3	5	4	5	5	4	.	-77	6	8	8	8	7	8	7	7	3	2	2	2	2
692	1	79	10	70	1	0	0	2	2	2	2	1	1	2	2	2	2	2	1	1	1	1	1	1	1	1	1	1	1	2	4	1
693	2	63	3	60	8	0	0	1	2	1	1	1	1	3	2	1	1	2	2	1	1	1	1	1	1	1	1	1	4	4	3	2
694	2	57	3	24	5	.	.	2	2	2	2	3	3	3	3	3	2	3	1	3	3	3	4	4	3	3	3	3	2	2	2	2
695	1	52	1	60	4	0	0	2	2	2	1	2	3	2	2	2	1	2	1	2	2	2	2	2	2	2	2	2	2	2	2	2
696	2	65	1	10	9	1	0	5	5	5	5	4	5	1	4	4	4	4	4	6	3	3	5	3	7	7	7	5	2	1	1	1
697	2	79	2	896	4	0	0	1	1	1	1	1	2	4	2	2	1	1	1	1	1	1	1	1	1	1	1	1	-77	2	2	1
698	2	51	8	158	4	0	0	2	1	2	1	1	2	1	1	1	1	1	2	2	2	1	1	5	3	2	3	2	2	1	2	2
699	1	53	5	95	6	1	0	1	1	1	1	1	1	1	1	1	1	1	1	1	2	1	1	3	1	1	2	1	1	1	2	1
700	2	36	2	46	6	1	0	1	1	1	1	1	1	1	1	1	1	1	1	1	2	1	1	2	1	1	1	1	1	1	2	1
701	2	49	4	77	8	1	0	2	2	1	1	2	1	2	2	1	1	1	1	1	1	1	1	1	2	2	2	2	4	3	2	2
702	2	67	2	38	4	0	0	2	1	2	1	1	3	1	3	1	1	1	1	1	1	1	1	1	1	1	1	3	1	1	2	1
703	2	21	4	48	6	0	0	3	2	1	1	1	1	1	3	1	1	1	1	1	1	1	1	1	8	8	1	6	3	1	2	1
704	1	57	1	24	4	0	0	2	2	1	1	1	3	1	1	1	1	1	1	1	1	1	1	1	1	1	1	1	1	1	1	1
705	2	51	2	12	4	0	0	4	4	1	4	2	4	1	2	2	2	3	2	2	2	2	2	2	2	1	1	2	2	1	2	2
706	1	48	6	23	6	1	0	2	2	2	1	1	1	1	1	1	1	1	1	1	1	1	1	2	2	2	3	2	1	1	2	2
707	1	50	3	104	6	0	0	1	1	1	1	1	1	1	1	1	1	1	1	1	1	1	1	2	2	1	2	1	1	1	2	1
708	2	62	7	179	4	0	0	2	1	1	1	1	1	1	1	1	1	1	2	1	1	1	1	5	2	1	2	1	1	1	2	1
709	2	57	5	94	6	1	0	2	2	1	1	1	1	1	1	1	1	1	1	2	1	2	2	4	2	1	2	2	2	1	2	2
710	1	71	4	160	4	.	.	1	1	1	1	1	1	1	1	1	1	1	1	1	1	1	1	1	1	1	1	1	1	1	1	1
711	2	74	3	24	4	1	0	5	5	5	3	3	5	2	2	4	3	3	2	6	4	4	6	6	3	2	2	4	3	2	3	3
712	2	49	4	308	6	0	1	1	1	1	1	1	1	1	1	1	1	1	1	1	1	1	1	1	1	1	1	1	2	1	1	2
713	2	39	4	216	6	0	0	1	1	1	1	1	1	1	1	1	1	1	1	1	1	1	1	1	1	1	1	1	4	3	2	1
714	1	47	7	14	4	1	0	3	2	1	1	1	1	1	3	1	1	1	1	1	2	1	1	1	1	1	1	3	1	1	1	1
715	1	22	1	60	9	0	1	3	2	2	2	3	4	1	5	2	2	3	-77	4	3	1	1	1	2	3	2	7	1	1	1	1
716	1	26	4	180	10	1	0	1	1	1	1	1	1	1	1	1	1	1	1	1	1	1	1	1	2	1	1	1	1	1	1	1
717	1	25	2	60	8	1	0	1	1	1	1	1	2	1	1	1	1	2	1	1	1	1	1	1	1	1	1	1	2	3	2	2
718	1	25	3	138	6	0	0	2	1	1	1	1	2	1	1	1	1	1	1	1	1	1	1	2	1	1	1	2	2	1	2	1
719	1	22	3	70	6	.	.	1	1	1	1	1	1	1	1	1	1	1	1	1	1	1	1	1	2	2	3	3	1	1	2	2
720	2	19	1	12	9	1	0	3	2	3	2	2	4	3	4	1	1	1	1	1	1	1	1	2	8	6	7	5	1	2	1	1
721	2	72	5	204	4	1	0	4	1	1	1	1	1	1	1	1	1	1	1	1	1	1	1	1	1	1	1	1	2	2	1	1
722	1	60	1	24	4	1	0	1	1	1	1	1	1	1	1	1	1	1	1	1	1	1	1	1	1	1	3	3	1	1	1	1
723	1	54	5	48	4	0	0	2	1	1	1	3	2	2	1	1	1	1	1	1	1	1	1	1	6	2	3	2	3	3	2	3
724	2	46	3	8	8	0	0	2	2	5	3	4	4	5	5	5	5	5	3	3	3	4	3	6	7	7	7	7	2	2	2	4
725	2	74	5	540	4	0	0	2	2	1	1	1	3	1	1	1	1	1	1	1	1	1	1	1	1	1	1	1	1	1	2	2
726	2	50	3	1	1	0	0	2	2	.	4	2	2	1	1	1	1	1	1	2	2	2	2	2	2	2	2	2	2	2	1	1
727	1	54	1	444	4	0	0	3	3	3	3	2	3	2	4	3	4	3	1	3	4	4	-77	4	4	5	4	4	2	2	1	2
728	2	22	1	1	4	0	0	5	5	2	2	2	3	1	1	1	2	1	3	1	1	1	1	4	1	1	1	1	1	3	1	1
729	1	22	2	93	6	0	0	1	1	1	1	1	1	1	1	1	1	1	1	1	1	1	1	1	5	1	5	5	2	1	2	1
730	1	21	2	60	9	0	1	1	1	1	2	1	2	1	4	1	1	1	1	1	1	1	1	1	1	1	1	1	3	2	1	1
731	1	23	2	58	8	1	0	1	1	1	1	2	1	2	1	1	1	1	1	2	1	1	2	1	1	1	1	1	2	3	1	2
732	2	24	1	52	9	0	1	1	1	2	2	3	2	4	2	3	2	3	2	2	3	6	1	1	6	7	8	7	3	3	1	3
733	1	83	5	660	4	0	0	1	1	1	1	1	1	1	1	1	1	1	1	1	1	1	1	1	1	1	1	1	2	1	2	2
734	2	73	4	180	4	0	0	2	1	2	1	1	1	1	1	1	1	1	1	1	1	1	1	1	3	3	3	2	2	1	2	2
735	2	29	1	38	9	0	1	1	1	1	1	1	1	1	1	1	1	1	1	1	2	2	1	1	2	2	1	3	1	1	1	1
736	1	38	1	110	3	1	0	2	1	2	1	1	2	1	1	1	1	1	1	1	1	1	1	2	5	1	2	1	1	1	1	1
737	1	57	5	324	6	1	0	1	1	1	1	3	4	1	3	1	2	2	1	1	1	1	1	1	1	1	1	1	2	2	2	1
738	2	48	1	60	1	1	0	1	1	1	1	1	1	1	3	2	1	2	1	1	1	1	1	1	4	3	5	4	2	2	2	2
739	1	46	1	5	4	1	0	3	3	3	3	3	4	2	4	1	3	3	3	1	3	4	3	4	3	5	3	4	2	2	2	2
740	2	64	2	60	4	1	0	1	1	1	1	1	1	1	3	1	1	2	1	1	1	1	1	1	5	1	5	4	2	2	2	2
741	2	72	1	24	1	1	0	3	3	3	3	4	4	1	4	2	3	3	4	5	6	5	4	5	5	4	6	5	2	2	2	2
742	1	58	2	552	6	1	0	1	1	1	1	1	1	1	1	1	1	1	1	1	1	1	1	1	1	1	1	1	1	1	1	1
743	2	72	1	84	1	1	0	3	2	1	1	3	3	3	3	3	1	1	1	4	4	2	2	4	3	3	4	4	2	1	2	1
744	2	40	1	40	6	1	0	3	2	1	1	1	2	1	2	1	1	1	1	5	3	3	3	4	3	3	4	4	1	1	2	2
745	1	67	2	58	4	1	0	-77	-77	-77	-77	-77	-77	-77	-77	-77	1	1	1	5	3	3	3	3	3	3	4	4	1	1	1	1
746	2	39	1	20	4	0	0	3	4	2	2	3	2	3	4	2	3	2	2	2	2	2	3	2	4	4	4	3	1	1	1	1
747	2	67	1	80	4	1	0	3	4	2	2	3	2	3	4	2	3	2	1	2	2	2	3	2	4	4	4	4	1	1	1	1
748	1	63	2	36	4	1	0	3	2	2	1	1	2	2	2	1	1	1	1	2	1	1	3	2	2	2	1	2	1	1	2	1
749	2	43	1	36	6	1	0	3	2	2	2	2	2	2	2	1	1	1	1	2	1	1	3	2	2	2	1	2	1	1	1	1
750	2	35	2	240	4	0	0	2	2	1	1	2	3	2	1	1	1	1	1	1	1	1	1	3	1	1	2	4	2	1	2	1
751	2	50	4	24	4	1	0	3	3	1	2	2	3	2	3	1	3	2	1	1	1	1	1	1	1	2	2	5	2	2	2	2
752	2	57	3	120	4	1	0	1	1	2	1	1	2	1	1	1	1	1	1	1	1	1	1	1	4	2	1	1	2	2	2	1
753	2	37	2	84	9	0	1	1	1	2	1	2	3	1	1	1	1	1	1	1	1	1	1	1	3	2	2	4	1	1	2	1
754	1	59	1	160	4	0	0	1	1	1	1	2	1	1	1	1	1	1	1	1	1	1	1	1	1	1	1	1	1	1	2	1
755	2	31	3	15	8	1	0	2	2	2	2	1	3	1	1	1	1	1	1	1	1	1	-77	-77	-77	-77	-77	2	2	1	1	1
756	2	56	1	241	5	0	0	2	2	1	1	1	1	1	2	2	2	1	1	1	1	1	1	1	2	1	1	2	1	2	2	1
757	2	38	11	144	9	0	0	2	1	1	1	2	1	2	1	1	1	1	1	1	1	1	1	1	1	1	1	1	3	2	2	1
758	1	63	6	96	4	0	0	1	1	1	1	1	1	1	1	1	1	1	1	1	1	1	1	1	1	1	1	1	1	1	1	1
759	1	70	3	205	4	1	0	2	2	2	1	1	1	1	1	1	1	1	1	1	1	1	1	1	1	1	1	1	1	1	1	1
760	2	29	6	132	6	0	0	1	1	1	1	1	1	1	1	1	1	1	1	1	1	1	1	1	1	1	1	1	1	2	3	2
761	1	21	1	130	6	0	0	1	1	1	1	1	1	1	1	1	1	1	1	1	1	1	1	1	1	1	1	1	2	2	2	1
762	2	86	6	132	1	0	0	4	4	2	1	1	5	3	4	4	4	3	2	-77	-77	-77	-77	-77	-77	-77	-77	-77	2	1	2	1
763	2	63	4	120	4	0	0	3	2	2	1	2	3	1	2	1	2	2	1	1	1	1	1	1	1	1	2	1	3	2	2	2
764	1	60	3	120	-77	1	0	4	4	4	1	2	2	2	1	1	1	1	1	1	2	1	5	1	1	1	4	6	1	1	1	1
765	2	62	3	119	4	0	0	1	1	1	1	1	1	1	1	1	1	1	1	1	1	1	1	1	1	1	1	1	2	2	2	2
766	1	65	4	60	1	0	0	2	2	1	1	1	2	1	2	1	1	1	1	1	1	1	1	1	1	1	1	1	1	1	1	1
767	1	65	3	12	8	0	0	1	1	1	1	1	1	1	1	1	1	1	1	1	1	1	1	1	1	1	1	1	1	1	1	1
768	2	60	2	324	4	1	0	2	2	1	1	1	2	2	1	1	1	1	1	1	1	1	1	4	1	1	1	1	2	1	1	1
769	2	26	1	96	6	1	0	2	2	2	1	1	2	2	1	2	1	1	1	1	2	1	1	1	2	1	2	-77	2	2	2	2
770	1	62	1	18	4	1	0	4	4	4	1	4	4	2	3	1	1	1	4	2	1	1	1	1	6	1	6	3	2	3	2	2
771	2	63	5	300	8	0	0	2	2	1	1	1	1	1	1	1	1	1	1	1	1	1	1	3	8	3	6	8	2	1	1	1
772	2	62	2	45	4	0	0	3	3	3	2	2	3	2	1	1	1	2	1	1	1	1	1	1	1	1	1	4	2	2	2	2
773	2	88	5	442	1	0	0	5	5	5	3	4	4	1	3	4	2	4	3	8	8	8	6	1	3	1	1	3	4	3	3	3
774	2	59	6	290	5	0	0	3	1	1	1	1	2	1	1	1	1	1	1	1	1	1	1	1	1	1	6	3	1	1	1	2
775	1	20	2	204	4	0	0	2	2	2	2	1	2	1	1	1	1	1	1	1	1	1	1	1	1	1	1	1	1	1	1	1
776	2	68	1	240	4	1	0	2	2	2	2	1	3	1	1	1	3	1	1	1	1	1	1	1	1	1	1	1	1	1	1	1
777	1	42	2	384	4	0	0	2	2	2	2	1	1	1	1	1	1	1	1	1	1	1	1	1	1	1	1	1	1	1	1	1
778	2	50	4	120	1	0	0	1	1	1	1	2	2	2	2	2	1	1	1	1	1	1	1	1	1	1	1	1	1	1	1	1
779	2	51	1	22	4	1	0	2	1	1	2	2	1	1	1	2	1	1	1	1	1	1	1	1	1	1	1	1	1	1	1	1
780	2	53	-77	134	4	0	0	3	2	1	1	1	2	1	1	1	1	1	1	1	1	1	1	1	1	1	1	1	1	1	2	1
781	2	44	5	46	7	1	0	1	1	1	1	1	1	1	1	1	1	1	1	1	1	1	1	1	1	1	1	1	2	1	1	1
782	1	72	6	131	9	1	0	3	2	2	2	2	2	2	2	1	1	1	1	1	1	1	1	1	1	1	1	1	1	1	1	1
783	1	37	2	72	10	0	1	2	2	1	2	1	3	1	3	1	1	1	1	1	3	1	1	1	1	1	3	1	1	1	1	1
784	2	41	1	26	4	0	0	2	2	1	1	1	1	1	1	1	1	1	1	1	1	1	1	1	1	1	2	4	1	1	1	1
785	2	38	1	27	4	1	0	2	2	1	1	1	2	1	1	1	1	1	1	2	1	2	1	1	1	2	3	1	2	1	1	1
786	1	38	1	3	4	1	0	4	4	3	1	1	4	1	1	1	2	2	2	4	2	1	2	5	4	2	3	7	2	1	1	1
787	2	38	3	120	4	1	0	3	1	2	1	1	1	1	1	1	2	1	1	1	1	1	1	1	8	1	8	8	2	1	1	1
788	1	44	3	264	6	1	0	2	2	1	1	1	3	2	3	1	2	1	1	2	2	2	1	3	4	1	1	3	1	1	2	2
789	1	29	1	10	8	1	0	2	2	2	3	3	4	1	1	1	3	2	1	1	1	1	1	1	5	3	5	2	3	4	2	4
790	1	48	2	24	9	0	0	2	3	1	1	1	1	1	1	1	1	1	1	1	1	1	1	1	1	1	1	1	1	1	1	1
791	2	25	5	4	9	0	1	2	2	3	2	1	3	1	4	2	2	1	2	1	1	1	1	2	5	3	5	1	2	4	3	3
792	2	50	3	420	4	0	0	2	1	1	1	2	3	2	3	1	1	1	1	-77	-77	-77	-77	-77	-77	-77	-77	-77	2	1	1	1
793	1	49	2	4	6	0	0	4	3	1	2	1	3	1	3	1	2	1	1	1	1	1	1	1	1	1	2	7	2	2	1	1
794	2	35	2	96	6	0	0	3	3	3	3	1	1	1	1	1	2	2	1	1	1	1	1	1	4	4	4	4	2	1	2	1
795	2	54	1	13	7	1	0	2	1	1	1	1	1	1	1	1	1	1	1	1	1	1	1	1	3	1	1	4	1	1	1	1
796	2	45	3	62	5	0	0	2	2	2	1	1	2	1	1	1	1	2	1	2	1	1	1	2	5	4	5	2	1	1	1	1
797	2	50	2	35	8	1	0	1	1	2	1	1	1	1	1	1	1	1	1	1	1	1	1	1	1	1	1	2	1	1	1	1
798	2	48	1	95	4	1	0	2	2	1	2	1	1	1	1	1	1	1	1	2	2	1	1	2	3	2	2	2	1	1	1	1
799	1	71	2	34	4	0	0	2	2	2	2	1	1	1	1	1	1	1	2	2	1	1	2	2	1	2	2	1	1	1	1	1
800	1	59	2	50	4	1	0	2	1	1	1	1	1	1	1	1	1	1	1	1	1	1	1	1	1	1	1	1	1	1	1	1
801	1	66	6	120	4	1	0	2	1	1	1	1	2	1	1	2	1	1	1	2	1	1	1	1	1	1	1	1	1	1	2	1
802	1	77	2	118	4	1	0	1	1	1	1	1	1	1	1	1	1	1	1	1	1	1	2	1	2	1	1	1	1	1	1	1
803	2	48	2	26	4	0	0	3	3	3	1	1	2	1	2	2	1	1	1	2	2	2	1	2	3	2	3	2	1	1	1	1
804	1	58	2	180	4	0	0	2	1	1	1	1	1	1	1	1	1	1	1	1	1	1	1	1	1	1	1	1	1	1	2	1
805	1	80	2	180	4	1	0	1	1	2	1	2	1	2	1	2	1	1	1	1	1	1	1	1	1	1	2	1	1	1	1	1
806	2	75	5	44	1	0	0	4	4	1	1	3	4	2	3	5	3	3	3	6	4	6	8	8	2	4	6	6	2	1	2	2
807	1	83	-77	434	4	1	0	1	1	1	1	1	1	1	1	1	1	1	1	1	1	1	1	1	1	1	1	1	1	1	1	1
808	2	30	1	23	6	.	.	2	2	2	2	2	4	1	3	1	1	2	1	1	1	1	1	3	3	5	5	5	4	4	3	3
809	2	68	7	24	5	0	0	2	1	1	1	1	3	1	1	1	1	1	1	1	1	1	1	1	1	1	1	1	1	1	1	1
810	1	71	4	12	9	0	0	2	3	4	2	3	4	1	5	1	4	3	3	3	3	4	6	6	3	6	4	7	2	2	1	2
811	2	66	4	36	1	0	0	4	4	3	4	5	5	2	5	3	5	4	4	7	5	7	7	4	6	2	2	6	2	3	3	3
812	2	72	1	58	1	1	0	3	3	3	3	3	3	3	3	3	3	3	2	3	3	4	4	3	2	3	3	3	1	1	1	1
813	2	50	1	57	7	1	0	1	1	1	1	1	1	1	1	1	1	1	1	1	1	1	1	1	1	1	1	1	1	1	1	1
814	2	79	1	175	4	0	0	1	1	1	1	1	1	1	1	1	1	1	1	1	1	1	1	1	1	1	1	1	1	1	1	1
815	1	56	3	23	5	1	0	3	2	2	2	4	5	1	5	1	5	4	3	3	2	1	2	1	8	8	8	8	2	2	2	2
816	1	31	2	38	6	1	0	1	1	1	1	1	1	1	1	1	1	1	1	1	1	1	1	1	1	1	1	1	1	1	1	1
817	2	69	2	115	4	0	0	2	2	1	2	1	1	1	1	1	1	1	1	1	1	2	1	1	1	2	2	1	1	1	1	1
818	2	76	2	176	4	1	0	2	1	1	1	1	1	1	1	1	1	1	1	1	1	1	1	1	1	1	1	1	1	1	1	1
819	2	56	3	62	4	1	0	1	1	1	1	1	3	1	1	1	1	1	1	1	1	1	1	1	1	1	1	1	1	1	1	1
820	2	54	2	38	6	0	0	1	1	1	1	1	1	1	1	1	1	1	1	1	1	1	1	1	1	1	1	1	1	1	1	1
821	1	76	2	258	6	1	0	1	1	1	1	1	2	1	1	1	1	1	1	1	1	1	2	2	1	1	1	1	1	1	1	1
822	1	67	4	80	4	0	0	2	1	1	1	1	1	1	1	1	1	1	1	1	1	1	1	1	1	1	1	1	1	1	1	1
823	2	45	1	21	4	0	0	3	2	2	1	1	1	1	1	1	1	1	1	1	2	2	1	1	2	2	2	1	1	1	1	1
824	1	56	2	72	4	1	0	2	1	1	2	3	2	2	3	2	1	1	1	1	1	3	2	1	1	1	2	1	1	1	1	1
825	1	70	1	24	5	0	0	3	2	3	2	3	3	4	5	3	4	3	2	2	3	2	2	4	3	2	4	7	2	1	1	2
826	2	82	6	120	1	0	0	2	3	1	3	4	2	4	5	3	4	5	4	8	6	5	8	6	1	7	2	8	3	4	2	3
827	2	28	4	180	6	1	0	5	5	5	5	4	4	1	1	1	2	1	1	1	1	1	1	1	1	1	1	1	2	1	2	1
828	2	57	3	264	6	1	0	2	2	1	1	1	1	1	1	1	1	1	1	1	1	1	1	1	1	1	1	1	4	3	4	4
829	1	47	1	18	4	1	0	4	4	4	4	3	4	2	2	1	3	1	2	1	1	1	1	1	1	1	1	1	1	1	2	2
830	2	36	3	108	6	1	0	2	2	1	1	1	2	1	1	1	1	1	1	1	1	1	1	1	2	1	1	2	2	2	1	2
831	2	66	3	142	4	.	.	3	3	1	1	1	1	1	1	1	1	1	1	1	1	1	1	1	1	1	1	1	2	1	1	1
832	1	55	1	18	4	1	0	1	1	1	1	1	1	1	1	1	1	1	1	1	1	1	1	1	1	1	1	1	1	1	1	1
833	1	72	6	36	5	1	0	3	2	1	1	1	1	1	1	1	2	1	1	1	1	1	1	1	1	1	1	1	1	1	2	1
834	2	54	2	9	4	0	0	5	5	5	5	5	5	1	4	2	3	3	1	1	1	1	1	1	1	1	3	4	4	2	2	2
835	1	25	3	102	6	1	0	2	2	1	1	1	3	1	1	1	1	1	1	1	1	1	1	1	3	1	2	1	2	1	2	2
836	2	57	8	414	10	0	1	2	2	2	2	2	2	1	2	1	1	1	1	1	1	1	1	1	1	2	2	5	2	1	1	1
837	1	61	2	372	4	0	0	1	1	1	1	2	1	1	1	2	1	1	1	1	1	1	1	1	1	1	3	3	2	1	1	2
838	1	70	4	45	1	0	0	4	5	1	4	2	2	1	3	1	1	1	1	3	2	2	1	1	3	1	4	3	2	1	2	1
839	1	74	1	241	4	1	0	2	2	1	1	1	4	2	2	1	2	1	1	2	1	1	1	1	2	1	2	2	1	1	1	1
840	2	60	1	156	4	1	0	1	1	1	1	2	2	2	1	1	1	1	1	1	1	1	1	1	1	1	1	1	3	3	2	3
841	2	61	2	120	4	0	0	2	1	1	1	1	1	1	1	1	1	1	1	1	1	1	1	1	1	1	1	1	1	1	1	1
842	2	25	1	156	6	1	0	2	2	2	1	1	2	4	3	1	1	1	1	1	1	1	1	1	1	1	2	6	4	3	1	1
843	1	33	1	300	4	1	0	1	1	1	1	1	1	1	1	1	1	1	1	1	1	1	1	1	1	1	1	1	1	1	1	1
844	2	65	10	36	4	0	0	2	2	2	1	2	4	1	1	1	1	3	2	2	1	2	1	1	1	1	2	2	2	1	1	1
845	1	53	6	27	4	1	0	2	1	2	1	1	2	1	1	1	2	1	1	2	1	3	1	2	2	1	2	2	2	1	1	1
846	2	51	2	23	9	0	1	2	1	1	2	2	3	4	1	1	1	1	1	3	2	4	3	1	2	1	2	4	1	2	2	2
847	2	65	6	264	4	1	0	4	3	3	2	4	4	3	4	4	3	4	1	1	1	1	1	1	1	1	1	1	2	3	3	1
848	1	64	4	84	4	0	0	2	1	1	1	2	2	1	1	1	1	2	2	2	3	1	1	2	2	2	1	1	1	1	3	1
849	1	71	4	36	4	0	0	3	2	1	3	3	2	2	1	1	1	2	1	6	3	2	1	1	1	3	2	1	2	1	1	1
850	1	56	4	75	9	0	0	2	1	1	1	2	1	2	1	1	2	1	1	2	1	1	3	1	2	2	1	2	1	1	1	1
851	1	53	1	166	5	0	1	2	1	1	2	2	3	1	4	1	2	3	1	1	1	1	1	1	1	1	1	1	2	3	2	2
852	1	52	3	50	4	0	0	2	2	1	1	2	1	1	1	1	1	1	1	2	1	1	1	1	1	3	1	1	1	1	1	1
853	1	23	2	52	9	1	0	4	4	4	.	3	4	4	5	4	4	3	3	5	6	6	6	6	7	8	4	4	2	2	3	4
854	1	19	4	6	6	0	0	2	1	1	1	1	1	1	1	1	1	1	1	1	1	1	1	1	1	1	1	1	2	1	2	1
855	2	45	3	38	9	1	0	2	2	1	1	1	2	2	1	2	2	2	1	3	4	2	3	1	3	2	2	3	2	1	1	1
856	2	80	5	38	1	1	0	2	1	2	1	3	2	1	2	1	3	2	2	4	5	3	4	2	5	4	4	3	2	1	2	2
857	1	53	3	98	4	1	0	2	2	1	1	1	2	1	1	1	2	1	1	1	1	1	1	1	1	2	2	1	1	1	1	1
858	2	51	2	110	4	1	0	2	1	1	1	1	1	1	1	1	1	1	1	3	3	1	2	2	1	3	2	2	1	1	1	1
859	2	23	5	144	6	0	0	1	1	1	1	1	1	1	1	1	1	1	1	1	1	1	1	1	1	1	1	1	2	1	2	2
860	2	69	1	28	4	1	0	2	1	2	1	1	1	1	1	1	1	2	1	2	1	1	1	2	1	1	2	2	1	2	2	1
861	1	30	1	60	4	0	0	1	1	1	1	1	1	1	1	1	1	1	1	1	1	1	1	1	1	1	1	1	1	1	1	1
862	2	82	9	120	1	0	0	4	3	1	1	2	2	1	1	2	1	3	2	3	1	1	1	1	1	1	3	1	2	2	1	2
863	1	40	6	120	6	1	0	1	1	1	1	1	1	1	1	1	1	1	1	1	1	1	1	1	1	1	1	1	1	1	1	1
864	1	26	3	92	8	0	0	2	2	1	1	1	1	1	1	1	1	1	1	1	1	1	1	1	1	1	1	1	1	1	1	1
865	2	84	11	6	1	0	0	4	5	1	3	2	4	1	2	2	3	1	3	4	4	2	6	2	3	2	6	4	2	1	2	2
866	2	72	1	156	1	0	0	3	2	3	2	3	4	2	4	3	3	4	3	5	4	6	4	6	3	5	6	4	2	2	2	1
867	2	57	1	14	4	0	0	2	3	3	2	3	2	2	3	3	3	2	1	3	3	2	2	4	4	4	5	5	2	1	2	1
868	2	46	1	4	4	1	0	4	4	4	3	3	3	2	3	2	2	2	2	3	3	2	2	2	6	3	3	3	2	1	1	1
869	1	38	4	312	6	1	0	1	1	1	1	1	1	1	1	1	1	1	1	1	1	1	1	1	1	1	1	1	2	1	3	1
870	1	93	-77	.	4	1	0	1	2	1	1	1	1	1	2	1	2	1	1	1	1	1	1	1	1	1	1	1	1	1	1	2
871	1	55	2	242	4	0	0	2	2	3	1	1	3	4	1	1	1	1	1	1	1	1	2	1	3	1	1	7	1	1	1	1
872	1	68	2	420	4	0	0	1	1	1	1	1	3	2	1	1	1	1	1	1	1	1	1	1	3	1	4	5	1	1	1	1
873	1	69	2	504	4	1	0	1	1	1	1	1	1	1	1	1	1	1	1	1	1	1	1	1	1	1	1	1	1	2	1	1
874	2	52	2	168	4	1	0	1	1	1	1	1	1	1	1	4	1	1	1	1	1	1	1	1	1	1	3	5	1	2	1	1
875	2	62	1	408	4	1	0	2	2	1	1	4	4	2	3	1	1	2	2	1	1	1	1	2	5	6	6	5	2	2	2	1
876	2	66	1	27	4	1	0	3	3	2	3	3	4	2	4	3	3	2	2	3	3	2	5	2	4	6	4	-77	2	2	3	2
877	1	62	6	48	4	1	0	2	1	1	1	1	1	2	1	1	1	1	1	1	2	1	1	1	1	3	1	1	1	1	1	1
878	2	33	1	36	-77	0	0	2	2	1	2	1	3	1	1	1	1	1	1	3	1	1	1	1	4	2	5	4	1	1	1	1
879	1	71	2	384	4	1	0	1	1	1	1	1	2	1	1	1	1	1	1	1	1	1	1	1	1	1	1	2	2	2	1	1
880	2	46	2	108	4	1	0	1	1	1	1	1	2	1	1	2	1	1	1	2	1	1	1	1	1	1	1	3	2	1	1	1
881	2	75	3	180	1	0	0	1	1	1	1	1	1	1	1	1	1	1	1	3	4	4	5	4	3	2	5	5	2	2	2	2
882	2	75	2	71	1	0	0	2	2	1	1	3	4	3	1	3	2	3	3	6	6	4	6	5	2	4	7	8	2	2	2	1
883	2	55	3	60	4	0	0	1	1	1	1	1	2	1	1	1	1	1	1	1	1	1	1	1	5	1	6	6	1	1	1	1
884	2	52	1	182	4	0	0	1	1	1	1	1	1	1	1	1	1	1	1	1	1	1	1	1	1	1	1	5	1	1	1	1
885	2	47	1	60	4	1	0	1	1	1	1	1	1	1	1	1	1	1	1	1	1	1	1	1	1	1	1	6	1	1	1	1
886	2	57	1	16	2	1	0	4	4	3	3	2	5	2	4	4	4	3	4	7	5	5	8	7	2	5	2	2	2	2	3	2
887	2	31	3	16	5	1	0	2	2	1	1	1	3	1	3	1	2	1	1	1	1	1	1	1	1	1	1	1	1	1	2	1
888	1	67	4	5	9	0	1	4	3	3	3	2	5	2	5	4	2	4	2	6	4	3	7	8	8	4	4	5	2	2	2	2
889	1	66	7	14	5	0	1	2	2	1	1	1	2	1	3	1	1	1	1	1	1	1	1	1	6	1	6	2	2	2	2	2
890	1	61	2	84	4	1	0	1	1	1	1	1	1	1	1	1	1	1	1	1	1	1	1	1	1	1	1	1	1	2	2	2
891	2	84	4	84	1	1	0	2	2	2	1	1	4	1	2	3	1	2	1	2	1	1	4	4	8	2	4	4	1	1	2	1
892	2	82	3	72	1	1	0	1	1	1	1	1	1	1	1	1	1	1	3	1	1	1	1	1	1	1	1	1	2	1	2	1
893	2	68	5	56	4	0	0	3	3	3	2	2	4	2	3	2	1	3	2	3	3	1	2	4	1	2	3	5	2	1	2	2
894	1	59	6	480	4	1	0	1	1	1	1	1	1	1	1	1	1	2	1	1	1	1	1	2	1	1	1	3	1	1	2	1
895	2	75	3	38	1	0	0	3	3	3	1	1	3	1	1	3	3	4	2	6	6	6	6	6	3	3	6	8	2	2	2	2
896	1	52	1	60	4	0	0	1	1	1	1	1	2	1	1	1	1	1	1	1	1	1	1	1	1	1	1	2	1	1	2	1
897	1	55	2	96	9	0	1	1	1	1	1	1	1	1	3	1	1	2	1	2	1	1	2	2	1	1	1	5	1	1	2	1
898	2	56	4	264	9	0	0	1	1	1	1	1	1	1	3	1	1	1	1	1	1	1	1	1	1	1	1	5	1	2	1	1
899	2	48	3	104	8	1	0	2	2	1	1	1	3	1	3	1	1	2	1	1	1	1	1	1	2	1	2	5	1	2	2	2
900	1	73	2	204	4	1	0	1	1	2	1	2	2	1	2	2	2	2	1	2	2	2	2	2	3	2	2	2	1	1	2	1
901	2	78	1	180	1	0	0	2	2	1	1	1	2	1	1	1	2	2	1	1	1	1	1	1	1	1	1	1	1	1	1	1
902	2	60	2	11	4	0	0	2	2	2	1	2	3	1	1	1	2	2	1	1	1	1	1	1	1	1	1	1	1	1	1	1
903	1	72	1	96	1	0	0	2	2	1	1	3	4	2	2	3	2	3	1	5	3	3	4	4	7	2	2	6	2	1	1	1
904	1	55	1	144	4	0	0	1	1	1	1	1	4	2	1	1	1	1	1	1	1	1	1	1	8	2	2	1	1	1	1	1
905	2	73	2	150	1	0	0	5	2	1	2	3	4	2	4	3	2	4	4	5	3	1	5	4	3	5	6	3	2	3	1	2
906	1	19	1	22	6	0	0	2	2	1	2	1	3	1	3	2	1	3	1	2	2	1	1	3	6	2	6	5	1	1	2	1
907	2	39	2	36	9	0	1	3	3	1	2	3	3	3	3	3	2	3	2	3	3	3	3	6	3	4	3	3	2	1	2	1
908	2	65	3	120	4	1	0	1	1	1	1	1	1	1	1	1	1	1	1	1	1	1	1	1	1	1	1	1	1	1	1	1
909	2	63	2	28	4	0	0	1	1	1	1	1	1	1	1	1	1	1	1	1	1	1	1	1	1	1	1	1	1	1	1	1
910	2	60	2	25	4	1	0	1	1	1	1	1	1	1	1	1	1	1	1	1	1	1	1	1	1	1	1	1	2	1	1	1
911	2	55	3	70	9	0	1	2	3	3	2	4	3	2	3	3	2	3	3	6	6	5	4	6	5	5	4	6	2	3	2	2
912	1	65	2	180	5	0	1	3	3	2	3	3	2	4	3	3	2	3	2	5	6	5	4	6	6	5	4	6	2	2	2	2
913	2	36	1	30	8	0	1	3	3	2	3	2	2	2	3	3	2	2	3	5	4	5	6	6	5	4	6	5	2	3	2	2
914	1	49	2	45	9	1	0	3	3	2	4	2	3	3	4	3	4	3	3	5	6	5	4	4	6	6	5	6	2	2	2	2
915	2	33	2	34	4	0	0	4	3	3	4	4	3	3	4	4	4	4	3	6	5	4	5	6	6	5	6	6	2	2	2	2
916	1	82	10	24	5	0	0	3	2	3	4	3	2	2	3	3	3	4	2	5	5	4	6	6	5	5	4	6	2	2	3	2
917	2	42	1	20	8	1	0	3	2	3	4	3	4	3	3	4	3	2	3	6	5	4	5	5	4	6	5	5	2	2	3	3
918	2	22	4	100	6	1	0	1	2	1	1	1	2	1	2	1	2	1	1	1	2	1	1	1	6	3	2	2	2	1	1	1
919	1	63	4	9	5	1	0	2	1	1	1	2	1	1	3	2	1	1	2	1	2	1	4	2	2	1	1	1	2	1	1	2
920	2	64	2	36	4	1	0	1	2	1	1	3	2	2	1	4	3	2	1	2	1	1	1	4	2	1	1	1	2	1	1	2
921	1	49	2	168	4	0	0	2	3	3	4	3	4	3	3	3	2	3	2	5	6	5	5	4	4	5	6	5	2	2	2	2
922	2	38	1	60	9	0	1	2	2	3	3	2	3	4	3	3	3	4	2	6	5	5	4	3	4	5	4	5	2	2	2	2
923	1	75	3	72	5	0	0	2	2	3	3	2	4	3	3	3	4	4	3	6	5	4	5	6	6	5	6	5	2	2	2	2
924	1	40	2	24	9	0	1	2	2	2	3	2	3	3	2	2	2	3	2	5	5	4	4	3	5	4	5	5	2	1	2	1
925	2	61	7	336	8	1	0	4	4	5	4	3	4	1	4	1	3	3	1	1	1	1	1	1	7	7	3	2	2	2	2	2
926	1	15	2	1	6	1	0	2	2	2	2	1	2	1	3	1	1	1	1	1	1	1	1	1	2	1	1	1	2	1	1	1
927	1	54	2	450	4	0	0	2	1	2	1	2	3	2	2	2	1	2	2	2	2	1	1	2	3	1	3	1	2	2	2	2
928	2	21	1	30	6	0	0	1	1	1	1	1	2	1	1	1	1	1	1	1	1	1	1	1	3	3	5	1	2	1	2	1
929	2	17	2	1	8	1	0	2	3	1	2	2	2	1	1	1	1	1	2	2	1	1	2	1	8	8	8	4	4	3	3	3
930	1	29	1	38	4	1	0	2	1	1	1	1	2	1	1	1	1	1	1	1	1	1	1	1	4	3	5	5	1	1	1	1
931	1	66	1	84	4	1	0	3	2	2	2	1	2	1	1	1	1	1	1	1	1	1	1	1	8	1	1	3	1	1	1	1
932	2	66	5	131	4	1	0	2	1	1	1	1	1	1	1	1	1	1	1	1	1	1	1	1	7	1	7	7	2	1	1	1
933	1	47	3	25	5	1	0	2	2	1	2	3	4	3	5	3	3	3	2	6	5	6	3	4	6	6	4	4	2	2	2	2
934	1	52	2	85	4	1	0	1	2	1	1	1	2	2	4	2	3	2	1	2	3	2	1	4	5	3	3	5	1	1	1	1
935	2	55	2	37	6	1	0	2	2	2	2	2	3	1	3	1	3	2	1	2	3	1	1	3	5	2	3	6	2	2	2	1
936	1	66	2	120	4	1	0	2	2	2	1	1	1	2	3	1	1	1	1	1	1	1	1	1	1	1	1	1	2	2	1	1
937	1	67	1	30	4	0	0	2	2	1	1	1	3	1	3	1	2	1	1	1	1	1	1	1	2	2	3	3	1	1	1	1
938	2	64	3	96	4	0	0	4	4	5	2	1	2	1	1	1	2	1	1	1	1	1	1	1	1	1	2	2	2	1	1	1
939	2	86	1	10	1	0	0	5	5	4	4	4	4	3	4	4	4	4	3	6	6	6	6	6	3	5	3	4	2	2	2	2
940	2	48	2	180	4	0	1	2	2	2	2	1	4	5	5	2	3	3	1	3	3	3	1	3	2	3	2	3	1	1	1	1
941	2	38	2	65	9	1	0	2	2	2	2	1	3	1	3	1	1	1	1	1	1	1	1	1	1	1	1	1	1	1	1	1
942	1	64	2	62	4	0	0	1	1	1	1	1	1	1	1	1	1	1	1	1	1	1	1	1	1	3	1	1	1	1	1	1
943	1	51	2	120	4	0	0	1	1	1	1	1	3	3	3	1	1	1	1	1	1	1	1	1	1	1	2	3	1	1	2	1
944	1	60	2	28	4	0	0	1	1	1	1	1	1	1	1	1	1	1	1	1	1	1	1	1	1	1	1	5	1	1	1	1
945	2	58	7	420	5	.	.	3	2	2	1	1	2	2	3	2	2	3	2	1	1	1	1	1	8	1	8	1	2	1	2	2
946	2	67	1	48	4	1	0	1	1	1	1	1	1	1	1	1	1	1	1	1	1	1	1	1	1	1	1	1	1	1	1	1
947	1	55	5	124	9	0	0	5	4	3	4	.	.	.	.	4	4	3	1	2	2	2	5	3	7	7	7	7	1	1	2	2
948	2	66	6	564	1	0	1	2	1	1	1	1	5	1	2	1	1	1	1	1	1	1	1	1	1	1	1	8	1	1	1	1
949	2	71	2	600	4	0	0	1	1	1	1	2	1	1	1	1	1	1	1	1	1	1	1	1	1	1	1	1	2	2	1	2
950	2	60	6	526	4	0	1	2	1	1	1	1	1	1	1	1	1	1	1	1	1	1	1	1	1	1	1	1	1	2	2	2
951	2	75	2	60	4	0	0	2	2	2	2	1	2	1	1	1	1	1	1	1	1	1	1	1	1	1	1	1	4	3	2	3
952	2	80	2	.	1	0	0	5	5	5	4	4	5	4	5	4	4	5	2	6	7	7	6	7	8	7	7	8	3	3	3	3
953	2	60	1	210	4	1	0	1	1	1	1	1	1	1	1	1	1	1	1	1	1	1	1	1	1	1	1	1	1	1	2	1
954	2	47	2	120	4	1	0	1	1	1	1	1	1	1	1	1	1	1	1	1	1	1	1	1	1	1	1	1	2	1	2	1
955	1	51	1	106	9	0	0	1	2	1	1	1	2	1	1	1	1	1	1	4	2	1	1	4	1	1	1	5	2	2	2	1
956	2	58	3	52	4	1	0	2	2	2	1	1	2	1	1	1	1	1	1	1	1	1	1	1	5	1	1	1	1	1	1	1
957	1	68	4	14	9	0	0	2	2	2	1	1	2	1	4	1	1	1	1	2	2	1	1	1	3	1	1	4	2	1	1	1
958	2	28	1	72	1	0	1	3	3	2	2	3	4	2	4	3	2	3	3	3	2	2	3	3	6	2	5	6	2	2	2	1
959	1	86	1	20	1	0	0	5	5	5	3	3	4	3	3	4	3	4	2	6	5	5	6	5	6	3	5	5	2	1	3	2
960	1	39	5	200	4	.	.	3	3	3	2	1	2	1	1	1	1	1	1	1	1	1	1	1	8	6	6	2	2	1	1	1
961	2	14	0	36	8	.	.	1	1	1	1	3	3	3	3	1	2	1	1	1	1	1	1	1	6	4	5	5	2	2	2	2
962	1	40	1	30	7	0	0	2	1	2	1	1	1	1	1	1	1	1	1	1	1	1	1	1	1	1	1	1	1	1	1	1
963	1	69	2	60	1	0	1	5	5	5	4	2	3	3	3	3	3	3	2	4	3	4	2	3	5	4	5	5	2	2	2	2
964	2	69	1	348	5	.	.	3	2	2	2	2	2	2	4	1	2	3	1	1	1	1	1	1	4	3	4	5	3	2	1	2
965	1	46	1	24	4	0	0	2	1	2	1	1	3	1	1	1	1	1	1	1	1	1	1	1	1	1	1	3	1	1	1	1
966	1	64	1	25	1	0	0	4	4	4	2	3	5	1	4	3	3	3	2	6	1	1	1	3	1	4	3	8	2	1	2	2
967	2	69	6	144	4	1	0	2	1	2	1	1	3	1	2	1	1	1	1	1	1	1	1	1	1	1	1	1	2	2	2	1
968	2	51	2	72	-77	.	.	4	4	4	4	4	4	4	4	4	4	5	2	5	4	4	5	5	4	4	5	4	2	2	2	2
969	2	86	1	72	1	1	0	2	3	3	2	3	3	3	3	3	3	3	2	6	5	5	6	6	5	5	5	6	3	3	2	3
970	1	72	2	125	4	1	0	3	4	3	3	3	4	2	3	1	1	2	1	3	2	2	2	2	7	6	6	7	2	1	3	2
971	2	62	4	48	1	0	1	1	1	1	1	1	1	1	1	1	1	1	2	1	1	1	1	1	1	1	1	3	1	2	1	1
972	1	73	20	24	9	1	0	1	1	1	1	1	1	1	1	1	1	1	1	1	1	1	1	1	1	1	1	1	1	2	2	2
973	2	19	3	48	6	1	0	3	3	4	1	1	3	2	3	1	1	3	2	2	1	1	1	1	6	7	7	4	2	1	2	2
974	1	48	6	144	-77	0	1	4	4	2	1	1	2	1	1	1	1	1	1	1	1	1	1	1	1	1	1	1	1	1	2	1
975	2	48	1	14	4	0	0	2	2	1	1	1	4	1	1	1	2	1	1	1	1	1	1	1	2	3	3	3	1	1	1	1
976	2	74	3	276	1	0	1	2	2	1	1	1	1	1	1	1	1	1	1	1	1	1	1	1	1	1	1	1	1	2	1	2
977	2	82	5	264	1	1	0	4	1	1	1	1	1	1	1	1	1	1	1	1	1	1	1	1	1	1	1	1	1	1	1	1
978	2	51	3	180	6	0	0	3	2	1	1	1	2	1	1	1	1	1	1	1	1	1	1	1	1	1	1	1	2	1	2	2
979	2	31	1	27	6	0	0	1	1	1	1	1	1	1	1	1	1	1	1	1	1	1	1	1	1	1	1	1	1	1	2	1
980	1	49	4	3	8	0	1	4	4	4	4	2	4	2	5	1	1	1	1	1	1	1	1	1	1	1	1	1	2	2	2	1
981	2	30	4	23	1	0	1	4	3	4	2	2	3	5	3	3	3	2	3	2	2	2	3	2	3	2	2	2	1	1	1	2
982	2	67	10	300	9	.	.	2	2	2	2	1	3	1	1	1	1	1	1	1	1	1	1	1	1	1	1	1	2	2	2	2
983	1	30	1	14	6	0	0	2	2	3	2	3	4	2	4	2	3	2	1	2	3	1	3	3	3	2	2	3	3	2	2	2
984	1	51	1	14	4	0	0	2	2	1	2	3	4	4	4	4	3	3	2	6	2	3	3	5	6	3	6	4	2	2	3	3
985	2	42	1	252	4	1	0	2	2	2	2	2	3	2	2	1	1	2	1	2	1	1	2	1	-77	5	6	6	2	1	2	1
986	1	39	1	48	4	0	0	3	2	2	2	2	3	2	2	1	1	1	1	2	2	2	2	2	4	4	4	5	2	2	2	1
987	1	51	1	154	4	0	0	2	2	2	2	2	3	1	2	1	3	2	1	1	1	1	1	1	1	1	1	1	1	1	1	1
988	1	76	2	253	4	0	0	2	2	1	1	2	3	2	1	2	2	2	1	1	1	1	1	1	2	1	1	1	2	2	1	1
989	2	24	1	36	6	1	0	2	4	3	4	3	4	2	3	3	2	3	1	4	6	1	4	4	5	2	1	2	1	1	1	1
990	1	55	1	15	4	1	0	2	2	1	1	3	1	2	3	2	2	1	1	1	1	1	1	1	1	1	1	1	2	1	1	1
991	2	58	4	65	4	1	0	2	2	2	2	2	3	2	3	2	3	2	1	2	2	2	2	2	4	4	4	3	2	1	1	1
992	2	73	10	517	4	1	0	2	2	2	1	1	2	1	2	1	1	2	1	2	2	2	1	3	2	1	2	2	1	1	1	1
993	2	49	6	110	2	0	1	4	5	1	5	3	5	3	4	5	2	2	1	2	1	1	1	5	1	5	1	3	1	1	1	1
994	1	66	7	276	4	1	0	1	1	1	1	1	1	1	1	1	1	1	1	1	1	1	1	1	1	1	1	1	1	1	2	1
995	2	67	5	3	4	1	0	3	3	4	3	1	3	1	1	1	3	2	2	1	1	1	1	5	6	2	5	5	2	2	2	1
996	1	32	1	26	6	0	0	1	1	1	1	1	1	1	1	1	1	1	1	1	1	1	1	1	1	1	1	2	1	1	1	1
997	1	46	1	3	4	0	0	2	2	1	1	1	2	1	2	1	2	2	1	2	1	1	2	2	2	1	2	3	1	2	1	1
998	1	37	2	37	4	0	0	2	2	2	2	1	1	1	1	1	1	1	1	1	1	1	1	1	1	1	1	1	1	1	1	1
999	1	22	1	4	5	1	0	2	4	3	2	2	4	3	4	4	2	1	1	2	2	3	1	2	3	4	3	2	2	1	2	1
1000	2	62	4	432	5	0	1	1	1	1	1	1	1	1	2	1	1	1	1	1	1	1	1	1	1	1	1	2	2	2	2	3
1001	1	66	4	400	4	1	0	2	1	1	1	3	3	2	2	2	1	2	3	2	2	3	2	1	1	1	1	3	2	2	1	1
1002	2	14	2	3	6	0	0	4	3	2	2	2	3	4	2	1	2	1	1	2	2	2	2	2	7	7	5	7	2	1	1	2
1003	2	89	8	36	2	0	0	3	3	1	2	1	2	1	2	1	3	3	1	3	1	2	2	3	4	3	2	4	2	2	1	1
1004	2	32	4	60	9	0	0	2	3	3	2	3	3	2	2	1	2	2	1	1	1	1	1	1	1	1	1	1	2	1	1	1
1005	1	47	1	164	4	0	0	1	2	1	1	1	1	1	1	1	1	1	1	1	1	2	2	2	3	5	5	2	1	1	2	1
1006	2	25	3	175	8	0	1	1	1	1	1	2	1	2	1	1	1	1	1	1	1	1	1	1	2	2	3	2	2	2	2	1
1007	2	18	-77	12	6	1	0	2	1	3	2	1	1	1	2	1	1	1	1	1	1	1	1	1	1	1	4	1	4	1	2	2
1008	2	28	6	72	6	1	0	2	1	1	1	1	2	1	1	1	1	1	1	1	1	1	1	1	1	1	1	2	1	1	1	1
1009	2	61	3	324	4	0	0	1	1	1	1	1	1	1	1	1	1	1	1	1	1	1	1	1	1	1	1	1	1	1	1	1
1010	2	69	1	120	1	0	0	3	3	3	3	3	4	1	1	3	3	2	1	4	1	1	1	1	1	2	1	7	2	1	1	1
1011	1	53	2	25	4	1	0	2	2	1	1	1	1	1	1	1	1	1	1	1	1	1	1	1	1	1	1	1	1	1	1	1
1012	1	22	1	36	9	0	1	2	1	1	1	1	2	1	1	1	1	1	1	1	1	1	1	1	1	1	1	1	1	1	2	1
1013	2	50	1	60	7	.	.	1	1	1	1	1	1	1	1	1	1	1	1	1	1	1	1	1	1	2	1	1	2	2	2	1
1014	2	67	1	206	8	1	0	1	1	2	1	2	1	1	1	1	1	1	1	1	1	1	1	1	3	3	1	2	1	2	3	2
1015	2	71	1	192	4	.	.	1	1	1	1	1	1	1	1	1	1	1	1	1	1	1	1	1	1	1	1	1	1	1	1	1
1016	2	57	4	60	9	0	0	1	2	1	1	2	2	2	2	2	2	1	1	1	1	1	1	2	1	1	1	1	2	2	2	2
1017	1	27	3	135	6	0	0	2	2	1	1	1	2	2	1	1	1	1	1	1	1	1	1	1	2	2	2	4	2	1	2	1
1018	1	58	5	36	9	1	0	2	2	1	1	1	1	1	1	1	1	1	1	2	1	1	1	1	1	1	1	1	2	2	2	3
1019	2	64	4	144	9	0	0	1	1	1	1	1	1	1	1	1	1	1	1	1	1	1	1	1	1	1	1	1	3	2	2	1
1020	1	62	1	48	4	1	0	1	2	1	2	3	2	3	2	1	1	1	1	1	4	3	2	1	8	2	2	2	2	2	1	1
1021	2	65	5	552	5	0	1	1	1	1	1	4	2	1	3	1	2	3	1	1	1	1	1	1	1	2	7	1	3	3	3	3
1022	1	48	4	19	6	.	.	3	2	2	1	1	1	1	2	1	1	1	1	1	1	1	1	5	7	1	1	5	2	2	4	3
1023	2	24	1	12	6	1	0	2	2	1	1	1	2	2	2	1	1	1	1	1	1	1	1	1	5	1	1	1	3	2	1	2
1024	1	27	2	16	4	0	0	3	3	1	2	4	5	3	5	3	3	4	3	5	3	3	2	5	1	6	2	2	2	2	2	2
1025	2	47	3	60	8	0	0	3	2	1	1	1	1	1	1	1	1	1	1	1	1	1	1	1	5	1	1	1	1	4	2	2
1026	1	58	3	12	-77	.	.	2	1	1	1	1	1	1	1	1	1	1	1	1	1	1	1	1	1	1	1	2	2	1	1	2
1027	1	58	1	24	8	.	.	1	1	1	1	1	1	1	1	1	1	1	1	1	1	1	1	1	1	1	1	1	1	1	1	1
1028	1	59	5	432	4	0	0	2	2	1	1	1	5	1	3	1	1	1	2	1	1	1	1	1	6	6	3	6	2	1	2	1
1029	2	50	1	252	4	1	0	1	1	1	1	1	1	2	2	1	1	1	1	1	1	1	1	1	6	6	1	4	3	2	1	2
1030	2	53	1	268	6	1	0	2	2	1	1	1	1	1	1	1	1	1	1	1	1	1	1	1	1	1	1	1	2	2	1	1
1031	1	60	1	78	7	1	0	2	1	1	3	1	1	1	1	1	1	1	1	1	1	1	1	1	1	3	1	2	1	1	1	1
1032	2	44	2	87	4	.	.	1	1	1	1	3	4	2	3	1	3	3	3	1	1	1	1	1	1	1	4	6	1	3	3	4
1033	2	72	2	396	4	1	0	2	2	1	1	3	1	1	1	1	1	2	1	1	1	1	1	2	1	1	1	4	1	2	1	1
1034	1	53	2	133	4	1	0	2	3	1	2	2	2	3	2	1	2	1	1	1	1	1	1	1	1	1	1	3	1	1	1	1
1035	2	42	1	84	5	1	0	2	2	2	2	3	4	2	4	2	2	3	1	2	3	2	1	2	1	2	1	2	1	1	1	1
1036	2	71	3	65	2	0	0	4	3	3	4	3	5	2	5	4	3	4	3	5	3	4	3	2	3	2	7	6	3	2	3	2
1037	1	47	2	66	4	0	0	4	3	4	3	3	4	4	5	4	4	3	2	3	4	2	3	5	3	6	4	2	2	1	2	3
1038	2	41	1	18	6	1	0	2	2	1	2	1	2	1	1	2	1	2	1	2	1	2	1	1	2	2	1	1	1	1	1	1
1039	2	48	2	403	4	1	0	1	1	1	1	1	1	1	1	1	1	1	1	1	1	1	1	1	1	1	1	1	2	1	1	2
1040	2	59	5	156	4	0	0	5	5	5	5	1	4	1	3	1	1	1	1	1	1	1	1	1	1	1	1	8	2	1	1	1
1041	1	39	1	27	6	1	0	2	2	1	1	1	2	1	1	1	1	1	1	1	1	1	1	1	5	4	4	5	1	1	1	1
1042	2	79	2	120	4	1	0	1	1	1	1	1	1	1	1	1	1	1	1	1	1	1	1	1	7	1	1	1	1	1	1	1
1043	1	59	2	50	4	1	0	1	1	1	1	1	1	1	1	1	1	1	1	1	1	1	1	1	1	1	1	1	1	1	1	1
1044	2	62	3	35	4	1	0	2	2	2	1	1	1	2	1	1	1	1	1	1	1	1	1	1	1	1	6	8	1	1	1	1
1045	2	82	1	97	1	1	0	2	1	1	1	1	1	1	3	2	2	3	2	3	1	1	1	1	5	1	5	4	1	1	2	2
1046	1	59	2	48	4	0	0	2	2	3	2	2	2	2	2	1	2	2	1	1	1	1	1	1	3	4	4	4	2	2	1	1
1047	2	63	3	60	4	1	0	3	3	2	3	3	3	3	3	2	3	2	2	2	2	2	2	2	5	5	5	6	2	1	1	1
1048	1	59	4	20	4	1	0	3	2	1	1	3	3	4	2	4	3	5	2	6	4	6	5	5	2	1	1	1	4	4	4	4
1049	1	34	1	4	8	.	.	3	3	1	2	2	2	4	4	1	2	1	1	1	1	1	1	1	2	1	1	1	2	2	1	1
1050	2	71	5	132	7	0	1	2	2	1	1	1	2	.	2	1	1	2	1	2	1	1	1	1	8	8	8	7	2	2	2	1
1051	2	54	3	132	8	0	0	2	2	2	2	2	3	1	1	1	1	1	1	1	1	1	1	1	1	1	5	1	2	1	1	1
1052	2	72	1	204	4	0	0	3	2	1	1	2	3	1	1	1	1	2	1	2	1	2	1	1	1	1	1	1	2	2	2	3
1053	2	81	3	192	1	1	0	4	4	3	4	2	4	.	2	2	3	3	3	6	7	5	3	4	6	6	6	5	2	2	1	1
1054	2	50	2	48	4	0	0	2	2	3	3	3	3	3	3	4	3	3	2	4	4	4	4	4	5	4	5	4	2	2	2	2
1055	1	58	2	84	4	0	0	1	1	1	1	2	2	1	2	1	2	1	1	1	1	1	3	1	4	1	3	4	1	1	2	2
1056	1	77	1	60	1	1	0	2	2	2	2	1	3	3	3	1	2	1	1	1	1	1	1	3	5	3	4	5	2	2	1	2
1057	1	78	1	72	1	1	0	1	1	1	1	2	2	1	3	2	1	2	1	3	3	1	2	2	4	4	4	3	2	1	2	1
1058	2	57	1	396	4	0	0	2	1	1	1	1	1	1	4	1	1	1	1	1	1	1	1	1	1	1	1	1	3	2	2	2
1059	1	59	2	12	7	1	0	2	2	2	2	3	3	2	2	2	1	1	2	2	2	2	2	3	4	4	4	4	2	2	2	2
1060	2	54	1	84	4	0	0	2	2	2	1	1	1	1	1	1	1	1	1	2	2	1	1	1	2	2	3	4	2	1	1	1
1061	2	33	1	168	4	0	0	2	2	2	2	2	2	3	3	2	1	1	2	2	2	2	3	3	4	4	5	4	2	2	2	2
1062	1	62	1	180	4	1	0	1	1	1	1	1	1	1	1	1	1	1	1	1	1	1	1	1	1	1	1	5	1	1	1	1
1063	2	25	1	29	4	1	0	2	3	2	1	1	3	1	2	1	2	1	1	2	1	2	1	1	3	2	5	5	1	1	2	1
1064	1	65	1	144	4	0	0	3	3	3	3	1	1	1	1	1	1	1	1	1	1	1	1	1	3	1	3	3	2	1	2	1
1065	2	14	1	65	4	0	0	5	5	5	4	3	5	3	5	4	5	4	2	4	5	4	3	2	7	8	8	7	2	1	1	1
1066	1	68	3	60	2	0	1	2	2	2	2	2	4	3	5	3	3	3	1	4	3	2	1	4	3	5	5	7	1	2	2	2
1067	1	58	2	36	4	1	0	2	2	1	2	1	3	2	4	1	2	2	1	2	2	1	1	2	4	5	5	4	2	2	1	1
1068	2	70	3	168	4	.	.	3	2	1	1	1	1	1	1	1	1	1	1	1	1	1	1	1	1	1	1	2	2	1	1	1
1069	2	56	5	12	8	0	0	3	3	3	2	2	3	1	3	1	2	1	1	1	1	1	1	1	1	1	1	2	2	2	1	2
1070	2	60	2	170	4	1	0	1	1	1	1	1	1	1	1	1	1	1	1	1	1	1	1	1	1	1	1	1	1	1	1	1
1071	1	30	1	96	6	1	0	1	1	1	1	1	1	1	1	1	1	1	1	1	1	1	1	1	1	1	1	1	1	1	1	1
1072	2	61	1	35	2	0	0	4	4	4	4	1	4	1	3	1	3	3	1	2	2	1	1	1	3	3	3	4	1	1	1	1
1073	2	57	2	30	4	1	0	2	3	3	3	3	3	4	2	2	2	3	1	3	3	4	3	4	3	3	3	3	2	2	2	2
1074	2	47	2	116	4	1	0	2	2	2	1	2	2	2	1	1	1	1	1	1	1	1	1	1	1	3	3	3	1	1	2	1
1075	1	65	3	36	4	1	0	1	1	1	1	1	1	1	1	1	1	1	1	1	1	1	1	1	1	1	1	1	1	2	1	1
1076	1	59	3	88	4	1	0	2	1	1	1	1	1	1	1	1	1	1	1	1	1	1	1	1	1	1	1	1	2	1	2	2
1077	2	50	4	68	4	0	0	2	2	2	1	2	2	2	2	2	2	2	2	3	3	1	1	1	2	1	2	2	4	4	4	4
1078	2	35	4	228	6	0	0	4	3	2	1	3	3	1	1	1	1	1	1	1	1	1	1	1	1	1	1	2	1	1	2	1
1079	2	69	5	540	4	0	0	3	3	1	2	2	3	3	3	1	2	2	1	1	1	1	1	1	1	1	1	8	-77	-77	-77	2
1080	1	57	3	58	4	0	0	2	1	1	1	1	1	1	1	1	1	1	1	1	1	1	1	1	1	1	1	4	2	1	1	1
1081	1	54	4	122	4	0	0	2	1	1	1	1	2	1	2	1	1	1	1	1	2	1	1	3	1	1	1	1	2	1	1	1
1082	2	33	3	110	6	0	0	3	3	2	1	1	3	1	3	1	2	2	1	1	1	1	1	1	3	2	3	1	2	2	2	2
1083	1	30	3	140	6	.	.	1	2	1	1	1	1	1	2	1	1	1	1	1	1	1	1	1	4	3	2	5	2	1	2	2
1084	1	23	5	57	4	1	0	3	3	1	1	1	1	1	1	2	1	1	1	1	1	1	1	2	1	1	1	2	1	1	2	1
1085	2	71	3	12	4	0	0	3	3	5	3	3	3	1	1	1	2	2	1	1	1	1	1	1	1	1	1	1	2	2	2	1
1086	2	72	5	432	1	0	0	3	3	1	2	4	5	4	4	5	4	3	1	5	6	6	3	5	4	4	6	6	3	3	2	2
1087	2	64	3	168	4	1	0	1	1	1	1	1	1	1	1	1	1	1	2	1	1	1	1	1	1	1	1	1	2	1	1	2
1088	1	42	1	11	6	0	0	4	3	2	2	1	1	3	2	1	1	1	1	1	1	1	1	1	1	1	1	1	1	1	1	2
1089	1	48	2	36	4	0	0	2	2	2	2	2	3	1	3	1	1	1	1	1	1	1	1	1	1	1	1	1	1	1	4	2
1090	2	63	2	36	1	1	0	3	3	3	3	3	3	4	2	3	3	3	2	4	4	3	4	4	5	5	5	6	2	2	2	2
1091	2	63	2	35	1	0	0	3	3	3	1	3	3	4	3	4	2	4	4	5	4	4	5	5	5	4	5	4	3	4	3	3
1092	2	66	12	36	4	0	0	3	2	3	4	4	2	1	1	1	2	2	2	3	4	3	3	6	6	4	5	3	1	1	2	1
1093	1	41	2	36	6	0	0	1	1	1	1	1	1	1	1	1	1	1	1	1	1	1	1	1	1	1	1	1	1	1	1	1
1094	1	64	3	32	1	0	0	3	3	3	3	3	3	3	3	3	3	3	3	3	4	3	3	2	3	3	3	3	1	1	1	1
1095	1	70	2	60	4	0	0	2	2	1	1	2	1	1	2	2	1	1	2	1	1	2	1	1	2	2	1	1	1	1	1	1
1096	2	42	2	90	6	0	0	1	1	1	1	1	1	1	1	1	1	1	1	1	1	1	1	1	1	1	1	1	1	1	1	1
1097	2	42	5	75	6	1	0	1	1	1	1	1	1	1	1	1	1	1	1	1	1	1	1	1	1	1	1	1	1	1	1	1
1098	1	62	2	18	4	1	0	1	2	2	1	1	2	2	1	1	2	1	2	2	2	2	1	2	3	2	2	2	1	1	1	1
1099	2	72	2	57	4	1	0	1	1	1	1	1	2	1	2	1	1	1	1	1	1	2	2	1	3	2	1	1	1	1	1	1
1100	1	64	6	48	1	0	0	3	2	2	2	3	3	2	3	3	3	3	2	5	5	4	5	6	6	5	6	5	2	2	2	2
1101	1	80	1	115	4	0	0	1	1	1	1	1	1	1	1	1	1	1	2	1	1	2	1	1	1	1	1	1	1	1	1	1
1102	2	44	2	46	6	1	0	1	1	1	1	1	1	1	1	1	1	1	1	1	1	1	1	1	2	1	1	1	1	1	1	1
1103	2	50	2	58	4	1	0	1	1	1	1	1	1	1	1	1	1	1	1	1	1	2	2	1	1	2	2	1	1	1	1	1
1104	2	49	1	4	4	1	0	4	4	1	1	1	3	1	1	1	1	1	1	1	1	1	1	1	1	1	1	4	3	1	1	2
1105	1	43	2	133	4	1	0	2	1	1	1	1	1	1	2	1	1	1	1	1	1	1	1	1	1	1	1	1	1	1	1	1
1106	2	49	2	2	4	0	0	3	3	2	1	3	3	1	1	2	1	1	1	3	1	2	2	2	1	1	2	2	2	2	2	2
1107	2	51	7	102	6	1	0	1	1	1	1	1	1	1	1	1	1	1	1	1	1	1	1	1	2	2	2	2	2	2	2	2
1108	1	48	5	158	6	1	0	1	1	1	1	1	1	1	1	1	1	1	1	1	1	1	1	1	1	1	1	1	2	1	2	1
1109	2	39	4	221	6	0	0	1	1	1	1	1	1	1	1	1	1	1	1	1	1	1	1	2	2	1	2	1	2	1	2	1
1110	1	58	9	189	4	0	0	2	2	2	1	1	2	1	2	1	1	1	2	4	3	3	3	5	3	2	3	1	1	1	2	1
1111	2	55	11	167	1	0	1	1	1	2	1	1	1	1	1	1	1	1	1	1	2	3	1	4	2	1	3	2	1	1	2	1
1112	2	57	6	286	4	0	1	1	1	1	1	1	1	2	2	1	1	1	2	1	2	1	1	5	2	1	2	1	2	1	2	2
1113	2	72	6	91	4	1	0	2	2	1	1	1	2	1	1	1	1	2	2	2	2	1	2	5	2	1	2	2	2	1	2	2
1114	2	47	3	108	10	0	1	1	1	1	1	1	1	1	1	1	1	1	1	1	2	1	1	3	2	2	2	2	2	1	2	1
1115	1	78	7	106	4	0	0	1	1	1	1	1	1	1	1	1	1	1	1	1	1	1	1	2	1	1	1	1	2	1	2	2
1116	1	53	5	131	6	0	0	1	1	1	1	1	1	1	1	1	1	1	2	1	3	2	1	4	2	2	2	2	1	1	2	1
1117	2	45	5	32	4	1	0	2	1	1	1	1	1	1	1	1	1	1	1	1	2	1	2	3	2	2	2	2	2	1	2	1
1118	1	66	2	72	1	1	0	4	3	4	3	4	4	2	3	2	3	3	2	6	5	4	5	4	5	4	3	4	2	2	3	2
1119	2	48	3	150	4	1	0	4	4	1	2	3	4	2	2	2	1	3	1	4	3	3	2	2	2	2	2	5	1	1	2	1
1120	2	62	2	15	1	0	0	2	3	3	1	2	2	2	2	2	1	1	1	2	2	2	1	2	4	4	2	1	1	1	1	1
1121	1	27	1	24	6	1	0	3	3	1	1	1	3	1	1	1	1	2	1	1	1	1	1	1	4	3	3	5	1	1	1	1
1122	2	62	2	19	4	1	0	3	4	1	1	1	2	2	1	1	1	1	2	2	1	2	2	2	2	3	4	5	1	1	1	1
1123	1	57	2	238	4	1	0	3	2	3	2	1	3	2	1	1	1	2	1	2	2	1	3	3	2	3	2	2	1	1	1	1
1124	1	28	1	24	8	1	0	1	1	1	1	1	1	1	1	1	1	1	1	1	1	1	1	1	4	1	1	3	1	1	1	1
1125	1	48	1	35	4	0	0	2	1	1	1	1	1	1	1	1	1	1	1	1	1	1	1	1	1	1	1	1	1	1	1	1
1126	1	76	-77	778	4	1	0	1	1	1	1	1	1	1	1	1	1	1	1	1	1	1	1	1	1	1	1	1	2	2	2	2
1127	2	40	2	60	4	1	0	3	2	2	2	3	3	4	4	4	3	3	1	1	1	1	1	8	5	3	5	2	4	3	3	3
1128	2	18	4	96	8	0	0	3	2	2	2	3	2	5	5	3	3	3	3	3	3	3	3	4	6	5	6	6	3	4	1	4
1129	2	56	2	14	5	0	0	2	2	2	2	3	3	3	3	2	2	1	1	1	1	1	1	1	1	1	1	1	1	1	1	1
1130	1	76	2	30	4	0	0	2	2	2	2	3	3	1	2	1	2	1	1	1	2	1	1	2	4	3	3	5	4	4	4	4
1131	2	50	1	120	4	0	1	2	1	1	1	1	1	1	1	1	2	1	1	1	1	1	1	1	1	1	4	1	1	1	1	1
1132	2	75	3	250	4	1	0	3	2	2	1	1	2	1	1	1	1	1	1	1	1	1	1	1	1	3	3	1	2	2	1	2
1133	2	63	2	96	4	0	0	3	.	5	3	5	4	4	4	5	3	4	-77	-77	-77	-77	-77	-77	-77	-77	8	-77	4	4	4	4
1134	2	77	4	72	2	0	1	5	5	4	5	4	5	2	5	4	5	4	4	8	7	7	8	7	1	6	2	5	1	4	4	3
1135	1	85	1	36	1	1	0	3	3	3	2	3	3	3	4	3	4	4	1	6	6	5	6	6	5	4	6	7	2	2	2	2
1136	2	89	1	11	1	1	0	3	3	3	3	2	3	3	4	4	3	3	2	8	6	6	5	6	3	3	7	6	2	2	2	3
1137	2	55	1	36	1	0	0	5	4	3	3	3	4	2	3	3	3	5	2	7	4	4	5	4	4	4	6	6	1	3	3	3
1138	2	58	1	36	4	0	0	3	3	3	3	1	4	1	1	2	2	3	1	2	2	2	2	2	4	4	4	6	2	2	2	2
1139	2	76	2	108	4	1	0	2	2	2	2	1	1	1	1	1	2	2	1	2	2	2	1	2	2	2	1	1	1	2	2	2
1140	2	72	3	45	-77	0	0	3	3	4	3	2	2	2	2	2	2	2	2	4	4	3	4	4	3	4	4	4	1	1	1	1
1141	2	52	4	12	9	0	0	4	5	5	5	2	5	5	5	1	5	3	5	7	8	8	5	5	8	8	8	8	2	1	1	2
1142	1	44	2	11	9	0	1	3	4	2	1	3	1	4	3	1	2	3	1	1	1	1	1	1	4	1	1	7	2	2	2	2
1143	1	78	3	110	4	0	0	2	2	1	1	1	2	1	1	1	1	1	1	1	1	1	1	1	8	1	5	2	1	1	1	1
1144	2	64	2	240	4	1	0	2	2	1	1	1	2	1	1	1	2	1	1	1	4	1	1	6	1	7	7	4	2	2	2	3
1145	1	69	4	12	2	1	0	3	3	3	2	1	3	1	1	1	1	3	1	1	1	1	1	1	4	1	3	3	1	1	1	1
1146	1	44	1	300	4	1	0	1	1	1	1	1	2	1	1	1	1	1	1	1	1	1	1	1	2	1	5	5	1	1	1	1
1147	2	75	3	204	4	1	0	2	2	1	1	1	3	1	1	1	1	1	1	1	1	1	1	1	3	1	1	7	2	2	1	1
1148	1	51	2	76	4	0	0	2	2	1	1	1	3	1	1	1	1	1	1	1	1	1	1	1	7	1	6	2	4	3	1	3
1149	2	64	3	120	1	0	0	4	5	5	1	1	5	1	1	1	3	3	2	2	1	1	1	2	4	2	2	4	1	1	1	1
1150	1	72	3	144	4	1	0	2	2	1	1	1	3	1	1	1	1	1	1	1	1	1	1	1	1	1	4	2	2	1	1	1
1151	2	43	1	300	4	1	0	1	1	2	1	1	1	1	1	1	1	1	1	1	1	1	1	1	1	1	1	3	1	2	1	1
1152	2	81	1	24	2	.	.	5	4	4	2	3	4	1	4	2	3	4	1	3	3	2	2	2	6	3	3	5	2	2	3	2
1153	2	85	1	12	1	.	.	-77	-77	-77	-77	-77	-77	-77	-77	-77	-77	-77	-77	-77	-77	-77	-77	-77	-77	-77	-77	-77	-77	-77	-77	-77
1154	1	77	1	7	1	1	0	4	3	3	2	3	2	2	4	4	3	3	2	3	5	3	3	2	6	2	4	4	1	3	3	2
1155	1	75	2	298	4	1	0	2	2	1	1	1	1	1	1	1	1	1	1	1	1	2	2	2	5	2	4	5	1	1	2	1
1156	2	79	1	20	1	0	0	4	4	1	1	1	3	1	2	4	1	3	2	5	5	5	6	6	3	4	5	6	2	2	2	2
1157	2	62	1	20	2	0	1	4	4	1	3	1	4	1	4	3	3	4	3	6	6	6	5	5	3	5	4	5	1	1	2	2
1158	1	28	1	24	4	1	0	2	1	1	1	1	1	1	3	1	1	1	1	1	1	1	1	1	1	1	1	1	1	1	1	1
1159	1	63	1	222	4	1	0	4	3	2	2	3	3	2	2	2	2	2	1	4	3	4	4	4	5	4	4	5	2	2	2	2
1160	1	67	1	50	5	1	0	2	2	2	2	2	2	2	2	2	2	2	1	2	2	3	2	3	3	3	3	4	2	2	1	2
1161	1	29	1	54	4	1	0	1	1	1	1	1	1	1	1	1	1	1	1	1	1	1	1	1	1	1	1	1	1	1	1	1
1162	1	61	1	48	4	0	0	4	3	5	1	2	5	3	3	3	2	2	2	3	2	1	1	1	1	2	4	6	2	2	2	2
1163	2	20	2	16	8	0	0	1	2	3	2	1	2	2	3	2	1	1	1	1	1	1	1	1	1	1	1	1	2	1	1	1
1164	2	81	8	276	1	1	0	4	4	1	1	1	4	1	1	1	1	1	1	1	1	1	1	1	1	8	1	1	2	2	1	2
1165	1	66	5	210	4	0	0	2	1	1	1	1	1	1	1	1	1	1	1	1	1	1	1	1	1	1	1	6	1	1	2	1
1166	1	73	1	284	4	0	0	2	4	2	1	1	1	1	1	1	1	1	1	1	1	1	1	1	1	1	1	1	1	1	1	1
1167	2	63	1	36	4	1	0	2	2	3	1	2	3	1	1	1	1	1	1	1	1	1	1	1	5	5	5	4	3	2	2	2
1168	2	77	5	636	2	1	0	5	5	1	5	2	5	3	3	1	2	3	2	4	4	2	2	2	2	2	1	2	2	1	1	2
1169	2	63	5	468	6	0	0	1	1	1	1	1	1	1	1	1	1	1	1	1	1	1	1	1	1	1	1	1	1	1	1	1
1170	2	64	2	336	4	0	0	2	1	1	1	1	1	1	1	1	1	1	1	1	1	1	1	1	1	1	1	1	1	1	1	1
1171	2	50	1	24	4	0	0	3	4	3	3	4	5	3	4	2	3	3	3	2	2	6	2	1	4	2	6	4	2	2	3	2
1172	1	72	3	144	1	0	0	3	2	2	1	3	4	1	2	2	2	3	2	2	2	2	1	2	7	7	7	7	2	2	1	1
1173	1	74	4	636	4	1	0	1	1	1	1	1	1	1	1	1	1	1	1	1	1	1	1	1	1	1	1	1	2	1	1	1
1174	2	51	1	36	1	0	0	5	5	1	1	2	5	2	1	2	1	1	2	1	4	2	2	3	2	4	4	6	2	1	1	1
1175	2	48	2	144	6	0	0	1	1	2	1	1	1	1	1	1	1	1	1	1	1	1	4	1	1	3	3	5	2	1	2	1
1176	2	37	1	60	4	1	0	2	2	1	2	2	1	1	1	2	1	1	1	1	1	1	1	1	1	1	1	1	1	1	1	1
1177	2	57	1	18	4	1	0	2	2	1	2	2	3	3	2	2	3	2	1	2	2	2	1	1	2	2	2	1	1	1	2	1
1178	2	52	1	108	4	1	0	2	1	1	2	2	2	2	2	2	1	2	2	2	2	2	2	1	2	1	1	1	2	3	2	2
1179	1	22	1	96	4	0	1	2	2	2	2	3	2	1	4	2	2	2	2	3	2	2	3	3	2	1	2	2	1	1	1	1
1180	1	80	1	24	1	0	0	3	3	3	3	2	3	2	3	3	2	2	2	2	2	2	2	2	2	2	2	2	1	1	3	2
1181	2	77	3	204	1	1	0	2	2	2	2	2	2	2	2	2	2	3	3	4	4	3	2	3	4	5	3	6	2	1	2	3
1182	1	40	1	14	4	1	0	3	3	2	3	3	3	3	4	3	3	3	2	4	3	3	4	5	4	4	4	4	2	2	2	2
1183	1	70	1	120	1	0	0	2	2	2	1	2	4	3	5	3	3	3	3	4	5	4	3	5	5	4	4	6	2	2	2	2
1184	2	72	1	240	2	1	0	5	5	2	3	4	1	3	5	3	4	4	4	4	5	5	5	5	6	6	6	4	2	3	3	3
1185	1	68	1	240	4	.	.	1	1	1	1	1	1	1	1	1	1	1	1	1	1	1	1	1	1	1	1	1	2	1	2	2
1186	1	67	3	24	1	1	0	5	5	5	5	4	5	3	5	4	4	4	4	7	7	7	7	7	5	6	5	8	3	4	3	2
1187	1	70	4	120	4	0	1	2	1	1	1	1	2	1	4	1	2	1	1	1	1	1	1	1	7	2	7	4	2	2	2	2
1188	2	66	1	242	1	1	0	5	5	5	4	4	5	2	5	4	4	4	2	6	5	5	5	6	8	8	8	7	2	2	2	2
1189	2	75	3	60	1	0	0	3	2	1	1	2	2	1	2	1	1	2	1	1	1	1	1	6	1	1	6	6	2	1	2	2
1190	2	43	1	7	6	1	0	2	2	3	1	1	5	1	2	1	1	1	1	2	3	2	2	1	1	2	2	2	1	1	1	1
1191	2	69	3	108	4	1	0	1	1	1	1	1	3	1	3	1	1	1	1	1	1	1	1	1	1	1	1	1	1	1	1	1
1192	2	67	5	384	-77	1	0	5	5	5	5	2	3	5	3	2	3	3	1	1	1	1	1	1	1	1	1	1	1	1	1	1
1193	2	56	3	342	4	0	0	1	1	2	1	1	1	2	1	1	1	1	1	1	1	1	1	1	1	4	6	2	4	4	4	4
1194	1	80	1	6	1	0	0	5	5	1	5	5	5	1	5	3	2	4	1	4	1	1	1	1	1	1	1	8	1	1	1	2
1195	1	40	1	144	4	1	0	1	1	1	1	1	1	1	2	1	1	1	1	1	1	1	1	1	1	1	1	1	1	1	2	1
1196	2	80	4	732	4	0	0	2	2	1	2	2	3	2	4	3	3	2	2	1	3	2	1	3	1	1	3	3	1	1	1	2
1197	2	50	1	24	4	0	0	3	3	3	3	3	4	3	4	3	3	3	3	6	5	5	4	3	3	3	4	6	2	2	1	2
1198	1	56	3	288	6	0	0	2	2	2	2	1	2	2	3	2	2	2	1	1	7	1	1	1	2	2	2	6	2	2	2	2
1199	2	54	2	132	5	0	1	4	3	3	2	4	4	3	4	3	3	3	2	3	2	2	2	4	2	2	3	2	2	2	2	2
1200	2	68	3	60	1	0	0	2	3	2	1	2	3	2	4	3	2	2	2	8	4	1	1	8	4	8	4	4	2	2	1	2
1201	1	26	2	156	6	0	0	2	4	3	3	1	2	1	1	1	1	1	1	1	1	1	2	1	2	1	1	2	1	1	1	1
1202	1	55	3	38	-77	1	0	3	5	1	4	2	3	1	2	2	3	2	1	3	1	1	1	1	2	1	2	2	1	1	1	1
1203	2	73	1	120	1	0	1	5	4	3	3	1	1	1	1	1	1	1	1	1	1	1	1	1	1	1	1	1	1	1	1	1
1204	2	77	4	67	2	0	0	3	5	1	3	2	3	2	3	1	1	1	1	1	1	1	1	3	8	8	8	8	2	1	1	2
1205	2	40	1	60	4	1	0	5	5	3	3	1	4	1	4	1	3	1	1	1	1	1	1	1	1	1	1	1	1	1	1	1
1206	1	67	2	84	4	1	0	1	1	1	.	2	3	1	1	1	1	1	1	1	1	1	1	1	1	1	1	1	1	1	1	1
1207	1	69	1	84	1	0	0	2	2	2	2	2	3	2	1	3	2	3	3	7	8	7	8	2	5	1	5	7	1	1	2	2
1208	1	64	4	2	4	1	0	3	3	2	1	2	3	1	3	2	1	2	1	2	1	1	1	2	2	3	4	5	1	1	2	2
1209	2	66	3	1	8	1	0	2	3	2	1	1	3	1	3	1	1	1	1	1	1	1	1	1	2	6	5	7	1	1	1	1
1210	2	67	3	76	1	0	0	2	2	1	2	3	4	3	3	4	4	4	3	6	6	6	6	6	3	3	3	6	2	2	2	1
1211	1	68	2	10	4	0	0	1	1	1	1	1	1	1	1	1	1	1	1	1	1	1	1	1	1	1	1	1	2	2	2	2
1212	2	33	3	252	8	1	0	2	1	1	1	1	1	1	1	1	1	1	-77	1	1	1	1	1	1	1	1	1	3	1	1	1
1213	2	35	3	276	8	1	0	2	1	1	2	2	1	2	2	1	1	1	1	1	1	1	1	1	1	1	1	1	1	1	1	1
1214	2	54	3	27	4	1	0	2	1	1	1	5	3	3	1	2	1	2	1	3	2	1	1	1	2	1	7	4	2	2	1	2
1215	1	57	2	72	4	1	0	2	2	3	1	1	1	1	1	1	1	1	1	1	1	1	1	1	3	1	2	1	1	1	1	1
1216	1	53	1	1	4	1	0	4	3	4	2	2	3	2	3	2	1	2	2	2	2	1	2	2	6	2	4	4	3	2	2	2
1217	2	33	2	60	-77	0	0	2	1	1	1	1	2	1	1	1	1	1	1	1	1	1	1	1	1	1	1	1	1	2	2	1
1218	2	30	10	138	4	0	0	5	5	5	1	3	3	1	1	1	1	2	1	5	1	1	1	1	1	1	1	8	4	4	4	4
1219	1	45	4	8	4	1	0	4	3	1	2	2	4	2	2	2	2	2	2	1	1	1	1	1	2	1	1	1	4	3	1	3
1220	2	35	1	127	6	1	0	3	2	1	1	1	2	1	1	1	1	1	1	1	1	1	1	1	1	1	1	3	1	1	1	1
1221	1	65	5	480	4	0	0	1	1	1	1	1	1	1	1	1	1	1	1	1	1	1	1	1	1	1	1	1	1	2	1	1
1222	2	57	1	36	8	0	1	2	2	2	2	2	2	2	2	2	2	2	1	2	2	2	2	2	2	2	2	2	1	1	1	1
1223	2	49	1	36	9	0	1	4	4	4	4	2	2	2	2	2	1	1	1	2	2	2	2	2	2	2	2	2	1	1	1	1
1224	1	68	3	58	5	1	0	1	1	2	1	2	2	1	3	1	1	1	1	1	1	1	1	1	8	5	7	7	1	1	2	1
1225	1	65	2	48	4	1	0	1	2	1	1	1	1	1	2	1	1	1	1	2	1	1	1	2	1	1	1	2	1	2	1	1
1226	2	56	2	72	-77	0	0	3	3	4	2	3	4	3	4	3	3	2	1	1	1	1	1	8	1	1	1	1	4	3	2	3
1227	1	53	2	44	4	1	0	2	1	2	1	2	3	1	3	5	2	1	1	2	1	1	1	1	1	3	6	8	2	1	1	1
1228	2	68	2	10	1	0	0	5	4	1	1	1	4	2	3	2	1	3	2	6	2	2	3	1	2	2	2	4	1	1	1	1
1229	1	41	3	24	4	1	0	3	2	2	1	1	2	1	1	1	1	1	1	1	1	1	1	1	4	1	4	4	1	1	1	1
1230	2	20	2	29	6	0	0	3	2	2	1	2	2	1	2	1	2	1	1	1	1	1	1	1	1	2	2	2	1	1	1	1
1231	2	81	9	390	1	1	0	1	2	1	1	1	1	1	2	1	1	1	1	1	1	1	1	1	1	2	2	2	2	2	2	2
1232	2	66	5	84	4	0	0	2	1	2	1	1	2	1	1	1	1	1	1	1	1	1	1	1	2	1	1	5	2	1	1	1
1233	2	61	10	228	4	0	0	2	2	1	1	1	1	1	1	1	1	1	1	1	1	1	1	1	1	1	1	1	1	2	1	1
1234	2	81	4	84	1	0	0	4	4	4	3	1	2	1	3	1	2	2	1	2	2	2	2	2	2	2	2	2	2	2	1	-77
1235	2	77	6	370	4	0	0	1	1	1	1	1	1	1	1	1	1	1	1	1	1	1	1	1	1	1	1	1	1	1	1	1
1236	1	81	3	115	1	0	0	3	2	1	1	2	3	1	3	1	1	3	2	6	1	1	5	1	1	1	1	1	1	2	2	2
1237	2	80	6	260	3	0	0	1	1	1	1	1	1	1	1	1	1	1	2	1	1	1	1	1	1	1	1	1	2	2	1	2
1238	1	41	2	37	6	0	0	1	1	1	1	1	1	1	2	1	1	1	1	1	1	1	1	1	1	1	1	1	1	1	1	1
1239	2	27	6	120	6	1	0	1	1	1	1	3	2	2	2	2	1	1	1	1	1	1	1	1	1	1	1	1	3	2	3	3
1240	2	41	1	9	8	0	0	2	2	1	1	1	2	1	2	1	1	1	1	1	1	1	1	1	1	1	1	1	2	1	1	1
1241	1	51	3	37	4	1	0	1	1	1	1	2	2	1	2	1	2	1	1	1	1	1	1	1	1	2	2	1	1	1	2	1
1242	2	24	-77	976	6	1	0	3	3	1	1	1	1	1	1	1	1	1	1	1	1	1	1	1	6	2	2	5	1	3	2	1
1243	2	60	7	85	7	0	1	3	3	5	1	3	4	3	3	2	3	3	3	3	3	3	3	3	3	3	3	3	4	3	4	4
1244	2	49	2	43	8	.	.	1	1	1	1	1	1	1	1	1	1	1	1	1	-77	1	1	1	1	1	1	1	4	3	2	4
1245	1	67	2	58	4	0	0	3	3	4	1	3	3	1	2	1	2	2	2	2	1	1	2	1	1	1	1	7	2	1	1	1
1246	1	54	3	504	6	1	0	1	1	1	1	1	1	1	1	1	1	1	1	1	1	1	1	1	1	1	1	1	1	1	1	1
1247	2	70	4	372	2	0	1	1	2	1	1	1	2	1	5	1	2	2	1	1	1	1	1	1	1	1	1	1	1	1	1	1
1248	1	75	2	190	4	1	0	5	5	3	1	1	1	3	2	1	1	1	1	1	1	1	1	1	1	1	1	1	2	1	1	1
1249	2	77	3	.	-77	1	0	1	1	1	1	1	4	1	1	1	1	1	1	1	1	1	1	1	1	1	1	1	1	2	2	1
1250	2	60	3	244	4	0	0	1	1	1	1	1	1	1	1	1	1	1	1	1	1	1	1	1	1	1	1	1	1	1	1	1
1251	1	68	8	122	4	0	0	1	1	2	1	1	1	1	1	1	1	1	1	1	1	1	1	1	1	1	1	5	1	1	1	1
1252	2	71	3	72	9	1	0	3	3	3	3	3	3	3	3	3	3	2	3	3	2	2	2	2	3	2	2	2	2	1	1	1
1253	2	71	5	34	1	1	0	4	4	4	2	1	5	1	1	1	1	3	2	3	3	1	4	3	4	5	6	8	2	1	2	1
1254	2	71	4	223	2	0	1	2	2	1	1	1	2	1	1	1	1	1	2	1	1	1	1	1	1	1	1	1	2	2	1	1
1255	2	69	2	15	1	.	.	5	4	2	2	3	3	4	3	1	1	1	2	1	1	1	1	1	1	1	1	1	1	1	1	1
1256	2	48	1	6	8	.	.	2	2	2	2	1	3	1	1	1	1	1	1	1	1	1	1	2	3	1	3	6	2	2	2	2
1257	2	25	2	37	4	.	.	4	3	1	1	2	4	1	2	1	1	2	1	2	2	1	1	2	4	2	3	5	2	1	2	1
1258	1	73	1	24	1	0	0	3	1	2	1	1	2	1	1	1	2	1	1	2	1	1	1	6	5	1	4	4	1	1	2	1
1259	2	67	2	70	4	1	0	2	2	1	1	1	2	1	1	1	1	1	1	1	1	1	1	1	1	1	1	4	1	1	1	1
1260	2	70	6	219	4	0	0	3	2	2	1	1	1	1	1	1	1	1	1	1	1	1	1	1	1	1	1	1	1	1	1	1
1261	2	78	4	312	4	1	0	1	1	1	1	1	1	1	1	1	1	1	1	1	1	1	1	1	1	1	1	1	1	1	1	1
1262	2	45	2	312	6	1	0	1	1	1	1	1	1	1	1	1	1	1	1	1	1	1	1	1	1	1	1	1	1	1	1	1
1263	2	73	4	276	4	.	.	2	2	1	1	1	1	1	1	1	1	1	1	1	1	1	1	1	7	1	6	7	1	2	1	1
1264	2	49	2	62	4	1	0	5	4	4	4	3	3	3	4	2	3	3	3	8	5	8	8	8	2	7	6	6	4	4	4	4
1265	2	77	7	164	1	1	0	5	5	1	1	1	3	1	1	1	1	1	1	1	1	1	1	1	1	1	1	1	1	1	1	1
1266	2	72	6	300	2	0	1	2	2	1	1	1	3	4	3	1	1	1	1	1	1	1	1	1	1	1	1	1	1	1	1	1
1267	2	68	2	486	4	1	0	2	2	2	2	3	3	2	2	1	2	2	1	1	1	1	1	1	1	1	2	2	3	2	2	2
1268	2	58	3	20	5	0	1	2	3	2	2	3	5	2	2	1	3	2	1	1	1	1	1	1	2	2	3	2	1	1	1	2
1269	2	87	2	120	1	0	0	3	3	3	1	1	3	1	1	1	1	2	1	3	3	1	1	1	1	1	1	1	1	1	1	1
1270	2	77	3	84	1	1	0	2	2	1	1	1	1	1	1	1	1	1	1	1	1	1	1	1	1	1	1	1	2	1	1	1
1271	2	73	4	360	1	0	0	3	3	3	3	3	5	2	3	2	1	2	1	1	1	1	1	1	1	1	1	1	1	1	1	1
1272	1	47	1	46	4	1	0	1	1	1	1	1	1	1	1	1	1	1	1	1	1	2	2	1	1	2	1	1	1	1	1	1
1273	1	81	2	120	4	1	0	4	3	3	3	4	3	3	3	4	3	3	1	4	2	2	3	4	2	2	2	3	1	1	1	1
1274	2	76	2	156	4	1	0	2	2	3	2	2	2	2	2	2	1	2	1	1	1	2	2	1	1	1	1	1	1	1	1	1
1275	2	85	6	876	4	.	.	3	2	-77	1	1	4	1	4	1	1	2	1	1	1	1	1	1	4	3	3	5	4	3	3	4
1276	1	81	4	9	1	0	0	5	5	-77	5	4	5	4	-77	5	4	5	4	8	8	8	8	8	-77	3	2	8	3	4	4	4
1277	1	74	2	360	4	0	0	2	1	1	1	1	1	1	1	1	1	1	1	1	1	1	1	1	1	1	2	5	2	3	2	2
1278	1	79	1	9	1	0	0	5	5	3	4	4	5	3	2	4	4	5	4	8	8	7	7	7	1	5	3	6	2	3	2	3
1279	2	49	2	22	4	1	0	4	4	1	3	2	5	1	4	2	2	3	2	5	2	2	2	5	4	8	5	8	1	1	2	1
1280	1	75	3	744	4	0	1	1	1	2	1	1	1	1	1	1	1	1	1	1	1	1	1	1	1	1	1	1	2	2	2	2
1281	1	66	2	62	4	1	0	1	1	1	-77	3	2	3	4	3	3	2	1	2	3	4	4	3	5	4	5	4	1	2	1	2
1282	2	49	1	52	4	1	0	2	2	2	1	3	2	2	3	2	3	2	1	2	3	4	3	4	5	4	3	4	1	1	1	1
1283	2	71	1	96	1	1	0	1	1	1	1	1	1	1	3	2	1	1	1	1	1	1	1	1	1	1	1	1	1	1	1	1
1284	1	62	2	84	4	0	0	1	1	1	1	1	1	1	1	1	1	1	1	1	1	1	1	1	1	1	1	1	1	1	1	1
1285	1	54	3	60	4	1	0	2	1	2	1	1	1	1	1	1	1	1	1	1	1	1	1	1	1	1	1	1	1	1	1	1
1286	1	69	3	84	4	1	0	2	1	1	1	1	1	1	1	1	1	1	1	1	1	1	1	1	1	1	1	1	1	1	1	1
1287	2	58	2	360	4	0	0	2	2	2	2	1	2	2	3	3	2	2	1	1	1	1	1	1	1	1	1	1	2	2	2	2
1288	1	46	1	132	4	0	0	2	2	2	2	3	3	3	3	3	2	3	1	2	2	2	2	2	2	2	2	2	2	2	1	1
1289	1	60	2	5	4	0	0	3	3	3	3	2	3	3	3	3	3	3	3	4	4	4	4	4	4	4	4	4	2	2	2	2
1290	2	48	1	140	4	.	.	4	4	3	3	2	2	2	3	3	3	3	1	3	3	4	4	4	4	4	3	4	2	2	2	1
1291	2	31	2	208	6	0	1	2	2	2	2	2	2	2	3	1	1	2	1	1	1	1	1	1	1	1	1	1	2	2	2	2
1292	2	60	2	120	-77	0	0	4	4	3	3	3	3	3	3	3	3	3	2	4	4	4	4	4	4	4	4	4	2	2	2	2
1293	2	58	2	468	4	0	0	2	2	2	2	2	2	2	2	2	2	1	2	2	2	2	2	1	1	1	2	2	2	2	2	2
1294	1	28	1	13	6	0	0	2	2	2	2	2	2	2	2	2	1	1	1	3	3	3	3	3	3	3	3	3	1	1	1	1
1295	1	37	1	96	6	0	1	3	3	3	3	2	2	2	2	2	3	3	2	4	4	4	4	4	4	4	4	4	2	2	2	2
1296	1	35	1	15	6	0	0	2	2	2	2	1	2	2	3	2	2	2	1	2	2	2	2	2	2	2	2	2	1	1	1	2
1297	1	40	1	3	4	0	1	3	3	3	3	3	3	3	3	3	3	3	1	4	4	4	4	4	4	4	4	4	1	1	1	1
1298	1	74	4	456	1	.	.	1	1	1	1	1	1	1	1	1	1	1	1	1	1	1	1	1	1	1	1	1	1	1	1	2
1299	1	48	2	22	4	0	0	3	2	2	1	1	2	1	1	2	1	1	1	2	2	2	2	4	1	2	3	5	1	1	1	1
1300	1	26	1	4	4	1	0	4	3	3	2	1	4	1	2	1	2	3	2	2	3	3	3	8	5	7	5	5	1	2	2	2
1301	1	28	1	14	4	0	0	3	3	3	2	2	4	2	3	2	2	3	2	2	2	3	2	6	6	5	3	6	2	1	1	1
1302	2	58	4	36	4	0	1	4	4	4	5	3	4	4	5	3	4	3	3	4	3	3	3	8	4	8	5	2	2	1	1	2
1303	2	22	1	3	5	0	1	5	5	-77	5	-77	5	2	5	-77	4	4	4	6	7	7	6	8	2	6	4	-77	2	2	1	1
1304	1	79	1	240	1	0	1	1	1	1	1	2	1	2	1	1	1	1	2	1	1	1	1	1	1	1	2	2	2	1	3	2
1305	1	83	5	30	1	0	1	4	4	4	3	4	3	2	2	2	3	4	4	7	6	7	6	8	2	3	3	6	2	2	3	3
1306	1	80	3	9	1	0	0	5	5	2	5	-77	5	2	2	5	4	5	4	8	8	8	8	8	1	4	2	6	2	2	3	4
1307	2	31	1	3	4	1	0	5	5	5	5	3	4	1	3	3	3	4	2	4	5	2	2	8	3	2	1	5	1	1	1	1
1308	2	45	3	264	1	1	0	3	2	2	1	3	2	3	2	3	2	1	3	3	2	1	2	6	6	5	4	6	2	1	2	1
1309	2	34	2	.	5	0	1	2	3	2	1	1	2	4	4	1	2	2	1	1	1	1	1	1	1	1	1	2	1	1	1	1
1310	2	33	1	264	4	1	0	1	1	1	1	1	1	3	1	1	1	1	1	1	1	1	1	1	8	7	7	4	1	1	1	1
1311	2	36	2	180	6	0	0	5	5	4	2	3	5	3	5	2	3	2	1	4	1	1	1	1	3	1	1	1	3	3	2	2
1312	1	34	1	.	4	0	1	1	1	1	1	1	1	1	5	1	3	1	1	1	1	1	1	1	1	1	1	1	1	1	1	1
1313	1	58	1	12	4	0	0	3	2	1	1	1	3	1	2	1	1	1	1	1	1	1	1	1	1	1	1	2	2	2	1	2
1314	2	63	4	240	5	0	0	1	2	1	1	1	2	1	2	1	1	1	1	1	1	1	1	1	8	1	2	2	2	1	2	1
1315	2	73	3	156	1	1	0	2	2	1	1	1	3	1	1	1	1	2	2	6	6	5	7	8	5	4	5	6	1	1	2	1
1316	1	64	1	20	9	1	0	2	2	2	2	1	3	2	3	3	2	3	2	4	3	3	3	4	5	3	4	5	2	2	2	1
1317	2	72	1	23	1	1	0	3	3	2	2	2	2	1	1	1	1	2	2	2	2	1	1	2	1	2	2	2	2	1	1	2
1318	1	74	2	108	1	1	0	2	1	1	1	1	1	1	1	1	2	2	1	1	1	1	1	1	1	1	1	1	2	1	1	2
1319	2	74	1	6	1	0	0	5	4	4	2	2	3	2	2	2	2	3	3	6	5	5	7	6	5	2	7	6	3	2	2	2
1320	1	61	2	45	5	0	1	2	1	2	1	1	3	1	1	1	1	1	1	1	2	1	1	3	1	2	1	4	2	1	1	1
1321	2	51	1	10	4	0	0	4	3	2	1	1	3	1	1	2	1	1	1	2	3	3	1	3	1	1	1	4	1	1	1	1
1322	2	31	4	11	8	0	0	3	2	2	2	1	1	3	1	1	1	1	1	1	1	1	1	1	2	2	3	2	1	1	1	1
1323	1	37	4	2	-77	0	1	1	1	1	1	1	1	1	1	1	1	1	1	1	1	1	1	1	1	1	1	1	1	2	1	1
1324	1	64	2	63	4	1	0	2	2	1	1	1	2	1	1	1	1	1	-77	1	1	1	1	1	1	1	1	1	2	2	2	2
1325	2	58	3	132	4	1	0	3	2	1	1	1	1	1	1	1	1	1	1	1	1	1	1	1	1	1	1	1	3	3	1	1
1326	2	18	3	40	8	1	0	1	1	1	1	1	1	1	1	1	1	2	1	1	1	1	1	1	1	1	1	1	2	1	2	2
1327	2	59	1	170	4	0	0	1	2	1	1	1	1	1	4	2	1	1	1	1	1	1	1	1	1	1	1	1	4	2	3	3
1328	2	68	2	180	4	1	0	2	1	1	1	1	1	1	1	1	1	1	1	1	1	1	1	1	1	1	1	1	1	1	1	2
1329	2	71	2	367	4	0	0	-77	-77	-77	-77	-77	-77	-77	-77	-77	-77	-77	-77	-77	-77	-77	-77	-77	-77	-77	-77	-77	1	1	1	1
1330	1	49	3	.	-77	.	.	5	4	4	-77	5	5	4	5	4	4	4	3	8	8	8	8	8	8	8	8	8	1	1	1	2
1331	2	62	1	22	1	1	0	4	4	3	3	2	3	4	4	5	4	4	5	8	8	8	8	1	1	8	8	1	4	4	4	4
1332	1	71	1	228	4	0	0	3	3	3	1	3	3	1	3	2	2	2	2	3	2	2	3	1	4	3	4	4	2	1	1	1
1333	1	61	5	354	1	0	1	2	1	1	1	1	2	1	4	1	2	3	2	1	2	2	2	2	7	8	8	7	2	1	2	2
1334	2	47	1	304	6	.	.	2	2	2	1	2	2	1	1	1	1	1	1	1	1	1	1	1	1	1	2	5	1	2	2	1
1335	1	31	3	168	6	1	0	1	1	1	1	2	1	1	1	1	1	1	1	1	1	1	1	1	1	1	1	1	2	1	1	2
1336	1	80	-77	132	1	0	0	3	3	3	3	2	2	2	3	1	1	1	1	1	1	1	1	1	1	1	1	1	1	1	1	1
1337	2	76	-77	189	1	0	0	2	3	1	1	1	3	1	1	1	2	3	1	1	1	1	1	1	1	1	1	8	1	2	2	1
1338	1	27	2	89	6	0	0	3	2	1	1	1	2	1	1	1	1	1	1	1	1	1	1	1	8	1	8	4	1	1	1	1
1339	1	74	-77	138	1	0	0	4	2	1	1	1	2	1	2	1	2	1	1	1	1	1	1	1	8	1	8	8	2	1	1	2
1340	2	27	1	156	6	.	.	5	5	2	1	1	4	5	4	1	4	2	1	5	4	2	1	6	6	6	6	6	3	2	2	2
1341	2	79	1	72	1	0	0	2	2	2	2	2	3	2	3	2	2	2	2	1	1	1	3	1	3	1	1	1	1	2	2	1
1342	1	27	3	.	-77	0	0	1	1	1	1	1	1	1	1	1	2	1	2	5	5	1	4	4	8	6	5	8	1	1	2	1
1343	2	52	-77	5	4	0	0	4	3	2	2	2	3	1	3	2	1	2	1	2	1	1	2	2	2	2	1	1	3	3	2	2
1344	1	24	3	2	6	1	0	3	2	1	1	1	2	1	3	1	1	1	1	1	1	1	1	1	6	1	4	1	3	3	3	4
1345	2	50	9	480	-77	1	0	2	2	2	2	1	4	3	2	1	4	2	1	1	1	1	1	1	1	1	2	1	3	2	1	1
1346	2	51	6	124	1	1	0	3	2	1	1	1	3	1	1	1	1	1	2	3	1	1	1	1	1	1	1	1	1	1	1	1
1347	2	59	1	474	4	0	0	3	2	1	1	1	4	2	3	1	1	1	1	2	1	2	2	1	1	2	3	1	2	2	3	2
1348	1	58	2	48	4	1	0	3	3	2	2	2	3	1	3	2	3	4	3	3	3	3	2	3	1	1	1	6	4	4	2	3
1349	2	65	8	324	4	0	1	1	1	1	1	1	1	1	1	1	1	1	1	1	1	1	1	1	1	1	1	1	1	2	1	1
1350	1	30	2	48	6	1	0	1	1	1	1	1	1	1	1	1	1	1	1	1	1	1	1	1	1	1	1	1	1	1	1	1
1351	2	49	4	192	6	0	0	1	1	1	1	1	2	1	2	1	1	1	1	1	1	1	1	1	7	2	1	2	1	2	2	1
1352	1	75	3	180	4	1	0	1	1	2	1	1	2	1	2	1	1	1	1	2	1	1	1	2	6	2	2	3	2	2	2	2
1353	2	47	3	188	6	1	0	1	1	1	1	1	1	1	1	1	1	1	1	1	1	1	1	1	1	1	1	2	2	1	1	1
1354	2	68	3	36	1	0	0	4	4	1	3	4	5	2	3	4	3	4	3	6	6	6	6	6	3	1	1	1	2	2	3	3
1355	1	38	3	330	6	0	0	1	1	1	1	1	1	1	1	1	1	1	1	1	1	1	1	1	1	1	1	1	1	1	1	1
1356	1	77	11	123	4	1	0	2	2	1	1	1	3	1	1	1	1	1	1	1	1	1	1	1	1	1	1	1	2	1	2	2
1357	2	55	2	47	4	0	0	2	2	2	1	1	2	1	3	1	1	1	1	1	1	1	1	1	1	1	1	4	1	1	1	1
1358	2	44	2	84	6	0	0	4	3	2	2	1	3	1	2	1	1	1	1	1	1	1	1	1	1	1	5	8	1	1	2	2
1359	2	25	1	34	6	1	0	2	3	2	1	1	3	1	2	1	1	1	1	2	1	2	1	1	2	2	3	4	1	1	1	1
1360	1	60	1	156	-77	1	0	1	1	1	1	1	2	1	1	1	1	1	1	1	1	1	1	1	2	1	2	5	1	1	2	1
1361	2	15	1	65	4	0	0	5	4	4	4	3	5	3	5	4	4	4	1	4	5	4	3	2	7	7	7	6	1	1	1	1
1362	2	56	2	72	4	1	0	1	2	1	1	1	1	1	1	1	1	1	1	1	1	1	1	2	1	2	1	1	1	1	2	1
1363	1	69	2	60	1	1	0	3	2	2	3	2	3	4	3	3	2	2	1	5	6	5	3	3	5	2	4	6	1	1	2	1
1364	2	69	2	24	4	0	0	2	2	1	1	2	2	1	1	1	2	1	1	1	1	1	1	1	1	1	2	2	2	1	1	1
1365	2	53	3	36	4	0	0	3	3	3	2	2	3	1	2	2	2	1	1	2	1	1	2	2	1	2	1	2	2	2	1	1
1366	1	84	2	20	1	0	0	5	5	1	4	3	4	1	1	3	3	5	3	8	7	7	6	8	1	2	2	8	3	2	3	3
1367	2	38	3	14	5	0	1	5	3	1	3	1	3	1	1	1	2	1	1	1	1	1	1	1	1	2	1	6	1	1	1	1
1368	2	51	3	3	4	0	0	4	4	5	2	1	4	1	1	1	1	1	1	2	2	2	2	1	2	3	2	4	2	2	2	3
1369	2	82	6	.	4	0	1	2	1	1	1	1	1	1	3	1	1	1	1	1	2	1	-77	-77	4	6	1	5	4	3	4	4
1370	1	63	5	73	2	0	1	2	1	1	1	1	3	1	1	1	1	1	1	1	1	1	1	1	1	1	1	3	1	1	1	1
1371	2	75	3	289	4	1	0	2	1	1	1	1	1	1	1	1	1	1	1	1	1	1	1	1	4	1	1	5	2	2	1	2

## Sheet: Variables
Variable_names (translated to ENG)
lfd
sex	1=male	2=female
age	in years
number_losses
time_since_death	in months
relation	1= partner	2= own child	3=own unborned child	4=parent	5=sibling	6=grandparent	7=mother/father-in-law	8=other relative	9=good friend	10=others
cause_dummy1	0=no sudden natural death	1= sudden natural death
cause_dummy2	0=non violent death	1=violent death
PG_1	1=not at all	5=several times a day
PG_2	1=not at all	5=several times a day
PG_4	1=not at all	5=several times a day
PG_5	1=not at all	5=several times a day
PG_6	1=not at all	5= overwhemingly
PG_7	1=not at all	5= overwhemingly
PG_8	1=not at all	5= overwhemingly
PG_9	1=not at all	5= overwhemingly
PG_10	1=not at all	5= overwhemingly
PG_11	1=not at all	5= overwhemingly
PG_12	1=not at all	5= overwhemingly
PG_13	1=no impairment at all	5= complete/strong impairment
DA1	1= not at all true for me	8=completely true for me
DA2	1= not at all true for me	8=completely true for me
DA3	1= not at all true for me	8=completely true for me
DA4	1= not at all true for me	8=completely true for me
DA5	1= not at all true for me	8=completely true for me
AA1	1= not at all true for me	8=completely true for me
AA2	1= not at all true for me	8=completely true for me
AA3	1= not at all true for me	8=completely true for me
AA4	1= not at all true for me	8=completely true for me
PHQ_1	1= not at all	4=nearly every day
PHQ_2	1= not at all	4=nearly every day
PHQ_3	1= not at all	4=nearly every day
PHQ_4	1= not at all	4=nearly every day
	-77=sysmis
